# Supplementary material for: A kinetically controlled platform for ligand-oligonucleotide transduction
Source: Nat Commun. 2021 Aug 2;12:4654. doi: 10.1038/s41467-021-24962-4 (PMC8329073; doi:10.1038/s41467-021-24962-4)
Supplement: Supplementary file 4 — Source Data [file 41467_2021_24962_MOESM4_ESM.xlsx]

## Sheet: Fig 2
Fig 2b Optimization of the stem duplex of Apt-ATP																				Fig 2c Concentration-dependent kinetic performance of the ATP-induced strand-displacement reaction
time	ATP-4bp-ACCT			time	ATP-3bp-CCT			time	ATP-3bp-CTT			time	ATP-2bp-CT			time	ATP-1bp-T			time	0 μM			5 μM			10 μM			20 μM			50 μM			100 μM			200 μM			500 μM			1000 μM			2000 μM
	1 mM ATP	0 mM ATP			1 mM ATP	0 mM ATP			1 mM ATP	0 mM ATP			1 mM ATP	0 mM ATP			1 mM ATP	0 mM ATP		0	0	0	0	0	0	0	0	0	0	0	0	0	0	0	0	0	0	0	0	0	0	0	0	0	0	0	0	0	0
0	0	0		0	0	0		0	0	0		0	0	0		0	0	0		5	0	-1	0	1	2	0	3	2	1	3	-5	5	4	3	2	4	1	3	10	1	4	19	13	20	42	42	49	54	58
5	158	4		5	93	0		5	66	-1		5	47	1		5	1	2		10	1.5	0.5	1.5	2.5	3.5	1.5	4.5	3.5	2.5	7.5	-6.5	10.5	6.5	6.5	6.5	9.5	2.5	6.5	21.5	5.5	8.5	39.5	34.5	40.5	83	83	93	116.5	115.5
10	317	11		10	185	3		10	135	1		10	92	2		10	4	-1		15	1	0	2	4	3	1	6	4	4	8	-6	13	10	8	9	14	6	9	32	10	13	59	56	63	123	124	137	176	176
15	472	17		15	271	2		15	205	0		15	138	1		15	7	1		20	2.5	1.5	3.5	4.5	4.5	0.5	7.5	4.5	6.5	9.5	-3.5	16.5	12.5	11.5	10.5	17.5	8.5	9.5	43.5	16.5	19.5	81.5	78.5	82.5	164	161	174	232.5	232.5
20	619	23		20	348	4		20	277	2		20	184	5		20	6	-1		25	2	1	3	4	6	1	10	5	8	12	-1	21	16	15	15	22	15	13	53	26	28	104	100	103	203	201	215	290	290
25	753	28		25	419	7		25	345	0		25	224	5		25	9	0		30	4	2	4	3	7	2	12	7	9	15	1	22	20	19	17	25	16	15	66	34	38	123	122	123	242	236	258	348	352
30	882	33		30	491	8		30	411	1		30	262	5		30	11	0		35	3.5	1.5	5.5	2.5	9.5	3.5	14.5	8.5	11.5	19.5	3.5	27.5	24.5	22.5	21.5	29.5	20.5	17.5	75.5	44.5	48.5	144.5	141.5	142.5	281	272	299	406.5	413.5
35	1013	41		35	563	8		35	472	1		35	302	6		35	14	0		40	6	4	7	4	11	4	17	9	14	22	6	31	28	25	25	36	27	21	89	53	63	165	166	163	321	310	337	462	474
40	1133	41		40	628	10		40	531	0		40	337	9		40	14	-1		45	7	4	8	4	12	6	18	11	16	24	8	30	31	28	27	39	31	24	98	61	74	185	187	183	357	344	376	520	536
45	1259	48		45	696	11		45	591	1		45	377	8		45	18	-1		50	6.5	3.5	8.5	2.5	12.5	5.5	20.5	11.5	18.5	27.5	9.5	36.5	34.5	33.5	30.5	45.5	34.5	26.5	109.5	70.5	84.5	203.5	206.5	203.5	395	379	411	577.5	592.5
50	1377	51		50	764	12		50	644	1		50	412	9		50	19	-2		55	8.5	4.5	7.5	2.5	11.5	5.5	20.5	13.5	18.5	29.5	11.5	37.5	36.5	35.5	33.5	48.5	38.5	29.5	120.5	77.5	92.5	223.5	226.5	221.5	431	414	450	630.5	651.5
55	1492	54		55	828	14		55	696	1		55	448	11		55	21	-2		60	9.5	5.5	8.5	5.5	13.5	7.5	22.5	15.5	22.5	33.5	15.5	41.5	41.5	38.5	38.5	53.5	42.5	34.5	131.5	87.5	102.5	242.5	246.5	242.5	468	453	490	687.5	713.5
60	1600	58		60	890	15		60	745	1		60	482	10		60	25	-3		65	8	4	9	3	14	6	24	16	21	34	14	43	42	39	39	55	45	35	137	95	112	261	265	260	499	483	524	743	768
65	1705	62		65	952	15		65	793	2		65	523	12		65	27	-3		70	10	4	9	4	14	6	25	17	24	36	19	44	44	44	42	61	50	41	151	103	121	280	282	279	535	518	561	792	824
70	1803	65		70	1015	19		70	838	3		70	560	13		70	29	-3		75	11.5	7.5	10.5	6.5	16.5	9.5	27.5	18.5	25.5	40.5	20.5	48.5	48.5	46.5	45.5	65.5	56.5	44.5	159.5	112.5	131.5	301.5	303.5	297.5	574	551	595	842.5	882.5
75	1890	70		75	1077	20		75	891	4		75	596	13		75	34	-3		80	11.5	6.5	11.5	5.5	17.5	7.5	28.5	18.5	27.5	42.5	22.5	52.5	49.5	48.5	49.5	69.5	58.5	47.5	169.5	120.5	138.5	318.5	321.5	316.5	606	585	633	893.5	932.5
80	1977	75		80	1129	23		80	932	6		80	631	13		80	34	-5		85	13	9	12	7	18	8	30	23	27	46	24	54	56	54	52	75	64	53	180	127	150	337	343	337	639	616	666	950	990
85	2058	78		85	1190	22		85	983	4		85	661	14		85	38	-2		90	14.5	8.5	13.5	9.5	20.5	8.5	32.5	22.5	30.5	47.5	28.5	56.5	57.5	56.5	56.5	78.5	68.5	57.5	190.5	137.5	159.5	356.5	363.5	355.5	672	649	697	994.5	1043.5
90	2145	81		90	1246	22		90	1029	4		90	694	15		90	40	-3		95	15.5	11.5	12.5	8.5	21.5	10.5	35.5	25.5	31.5	51.5	28.5	58.5	62.5	58.5	59.5	84.5	73.5	60.5	201.5	144.5	169.5	376.5	382.5	376.5	710	683	734	1044.5	1094.5
95	2227	88		95	1299	24		95	1078	6		95	727	16		95	41	-4		100	15	10	15	9	22	10	37	26	34	54	31	62	65	63	63	88	76	66	209	152	179	393	398	395	742	711	768	1098	1147
100	2303	90		100	1352	26		100	1123	5		100	758	17		100	44	-4		105	16	9	15	8	22	11	38	27	34	55	32	63	67	66	65	92	80	68	218	158	188	410	418	413	772	741	798	1144	1194
105	2390	96		105	1404	27		105	1169	6		105	787	19		105	49	-2		110	18	12	16	9	24	13	40	27	35	58	34	66	70	68	68	96	83	72	230	166	199	430	437	432	805	769	836	1193	1245
110	2465	99		110	1460	28		110	1215	7		110	817	20		110	51	-3		115	17.5	12.5	16.5	10.5	23.5	12.5	40.5	29.5	36.5	59.5	36.5	68.5	72.5	69.5	70.5	100.5	86.5	75.5	237.5	172.5	207.5	448.5	458.5	450.5	837	799	862	1235.5	1293.5
115	2534	105		115	1509	28		115	1260	8		115	845	19		115	54	-2		120	18.5	12.5	17.5	10.5	26.5	14.5	43.5	31.5	36.5	61.5	39.5	70.5	76.5	72.5	73.5	104.5	91.5	81.5	249.5	183.5	214.5	465.5	472.5	467.5	866	830	897	1283.5	1347.5
120	2612	110		120	1560	31		120	1300	9		120	874	20		120	53	-3		125	18.5	12.5	15.5	10.5	25.5	14.5	43.5	31.5	38.5	64.5	41.5	75.5	78.5	76.5	77.5	107.5	92.5	83.5	258.5	188.5	225.5	482.5	490.5	486.5	895	859	927	1325.5	1389.5
125	2683	112		125	1604	33		125	1342	9		125	906	21		125	58	-5		130	19.5	13.5	17.5	11.5	25.5	15.5	44.5	32.5	40.5	66.5	41.5	78.5	80.5	78.5	78.5	112.5	96.5	88.5	269.5	197.5	235.5	499.5	510.5	505.5	925	883	960	1373.5	1433.5
130	2747	117		130	1650	34		130	1382	8		130	936	19		130	59	-3		135	19.5	13.5	16.5	11.5	26.5	13.5	46.5	34.5	41.5	69.5	44.5	77.5	84.5	80.5	80.5	116.5	100.5	91.5	275.5	204.5	242.5	517.5	525.5	521.5	957	913	988	1416.5	1478.5
135	2815	120		135	1697	36		135	1426	9		135	966	22		135	64	-2		140	21.5	15.5	19.5	13.5	28.5	17.5	47.5	35.5	43.5	71.5	45.5	83.5	88.5	83.5	86.5	119.5	104.5	95.5	289.5	213.5	252.5	537.5	545.5	537.5	991	943	1023	1464.5	1527.5
140	2877	126		140	1746	38		140	1462	12		140	990	25		140	65	-3		145	22.5	17.5	21.5	16.5	29.5	17.5	50.5	37.5	46.5	73.5	48.5	85.5	90.5	86.5	90.5	126.5	109.5	99.5	297.5	221.5	259.5	554.5	560.5	557.5	1019	974	1054	1507.5	1569.5
145	2937	128		145	1790	38		145	1503	10		145	1017	23		145	68	-2		150	23	17	20	15	30	18	51	40	47	78	51	87	93	90	92	129	115	103	308	228	269	570	578	576	1049	1005	1081	1551	1611
150	3003	131		150	1831	40		150	1541	10		150	1045	24		150	70	-3		155	23	17	22	15	30	19	54	40	47	78	53	89	96	92	93	132	116	107	316	234	276	586	594	593	1080	1025	1112	1592	1654
155	3065	135		155	1875	42		155	1579	11		155	1072	27		155	73	-4		160	23.5	17.5	21.5	16.5	31.5	20.5	56.5	42.5	49.5	81.5	55.5	92.5	100.5	94.5	98.5	136.5	120.5	113.5	326.5	243.5	284.5	605.5	610.5	610.5	1107	1056	1141	1630.5	1695.5
160	3117	140		160	1919	42		160	1616	12		160	1097	25		160	75	-2		165	24	18	22	15	32	18	54	42	50	83	54	93	101	97	99	142	122	114	333	249	292	619	625	626	1133	1081	1167	1674	1742
165	3173	142		165	1955	43		165	1655	13		165	1124	27		165	77	-3		170	25	20	23	17	32	20	58	44	51	86	57	96	104	100	102	144	127	118	343	257	300	635	641	643	1163	1110	1198	1711	1782
170	3224	149		170	1995	47		170	1693	13		170	1148	28		170	80	-1		175	26.5	18.5	22.5	15.5	32.5	19.5	58.5	44.5	53.5	87.5	58.5	99.5	107.5	100.5	106.5	148.5	128.5	121.5	352.5	265.5	304.5	655.5	658.5	660.5	1192	1135	1227	1749.5	1822.5
175	3280	151		175	2041	46		175	1730	15		175	1173	30		175	81	-4		180	27.5	19.5	25.5	18.5	32.5	21.5	59.5	47.5	57.5	90.5	61.5	102.5	110.5	105.5	107.5	155.5	132.5	127.5	360.5	273.5	315.5	671.5	670.5	678.5	1221	1166	1255	1793.5	1863.5
180	3330	155		180	2077	46		180	1765	15		180	1202	28		180	85	-3		185	27.5	19.5	23.5	17.5	34.5	21.5	61.5	47.5	56.5	93.5	62.5	102.5	113.5	107.5	110.5	157.5	134.5	129.5	370.5	281.5	318.5	686.5	687.5	692.5	1245	1188	1282	1831.5	1902.5
185	3376	159		185	2118	48		185	1797	16		185	1229	31		185	85	-2		190	27	21	25	20	34	23	62	48	58	94	65	106	115	109	113	162	138	133	380	289	326	702	702	711	1274	1212	1310	1869	1942
190	3427	161		190	2156	50		190	1833	15		190	1250	31		190	86	-3		195	30.5	22.5	27.5	21.5	35.5	23.5	65.5	51.5	60.5	96.5	67.5	107.5	119.5	113.5	117.5	165.5	141.5	135.5	389.5	295.5	332.5	719.5	718.5	729.5	1301	1240	1335	1906.5	1981.5
195	3473	165		195	2188	51		195	1869	17		195	1278	33		195	89	-1		200	29	21	27	21	36	24	65	51	60	98	70	109	121	113	118	167	142	140	397	305	339	735	732	740	1325	1261	1363	1943	2012
200	3525	168		200	2228	54		200	1901	16		200	1297	32		200	92	-4		205	29	23	26	20	35	24	65	53	63	100	70	111	123	117	121	171	146	141	407	310	346	750	748	760	1356	1287	1387	1982	2051
205	3566	173		205	2265	54		205	1931	18		205	1325	34		205	93	-3		210	32	26	29	22	38	28	69	55	66	104	72	117	128	120	126	175	151	148	415	321	352	771	760	775	1381	1313	1415	2019	2090
210	3614	174		210	2297	56		210	1965	18		210	1346	34		210	95	0		215	31.5	24.5	31.5	22.5	37.5	27.5	69.5	55.5	66.5	105.5	76.5	119.5	129.5	122.5	128.5	180.5	152.5	149.5	426.5	329.5	357.5	781.5	777.5	790.5	1408	1339	1442	2059.5	2129.5
215	3652	176		215	2335	56		215	1999	18		215	1368	34		215	98	-3		220	32	26	28	23	37	27	72	57	67	108	76	120	132	125	129	186	156	154	435	337	365	799	788	808	1433	1361	1466	2087	2166
220	3696	180		220	2366	59		220	2031	18		220	1391	35		220	100	-3		225	32	26	30	24	40	29	75	60	68	112	78	122	137	129	134	189	160	161	444	344	369	815	805	823	1458	1390	1496	2123	2201
225	3740	183		225	2396	59		225	2058	22		225	1415	37		225	101	-1		230	35.5	27.5	32.5	25.5	39.5	30.5	76.5	62.5	70.5	111.5	80.5	127.5	140.5	130.5	138.5	191.5	161.5	165.5	453.5	351.5	375.5	830.5	816.5	839.5	1484	1413	1516	2160.5	2235.5
230	3775	187		230	2431	63		230	2090	20		230	1435	38		230	104	-2		235	36	27	32	25	40	31	75	61	72	114	82	126	142	133	139	197	164	166	461	359	381	847	832	854	1506	1433	1546	2199	2268
235	3817	189		235	2465	62		235	2118	19		235	1456	37		235	105	-2		240	37	29	33	25	41	31	80	64	73	116	84	129	143	136	142	200	166	168	469	367	385	862	846	871	1533	1464	1569	2229	2309
240	3854	192		240	2489	65		240	2147	21		240	1479	38		240	108	-2		245	36.5	27.5	33.5	28.5	40.5	32.5	79.5	64.5	76.5	119.5	84.5	131.5	145.5	137.5	144.5	203.5	169.5	172.5	479.5	374.5	391.5	878.5	858.5	883.5	1556	1484	1589	2263.5	2341.5
245	3890	196		245	2528	67		245	2176	22		245	1500	39		245	112	-3		250	36.5	30.5	36.5	28.5	42.5	33.5	82.5	66.5	76.5	122.5	88.5	133.5	148.5	140.5	149.5	208.5	173.5	175.5	486.5	382.5	398.5	898.5	873.5	901.5	1585	1510	1622	2297.5	2376.5
250	3926	196		250	2553	67		250	2204	21		250	1520	39		250	112	-3		255	39	32	36	29	43	34	83	68	76	124	89	137	152	143	153	212	176	180	495	393	407	914	886	920	1604	1531	1641	2326	2406
255	3961	199		255	2583	67		255	2233	23		255	1540	40		255	112	-1		260	39.5	32.5	34.5	28.5	42.5	35.5	84.5	69.5	78.5	126.5	91.5	139.5	152.5	146.5	154.5	213.5	178.5	183.5	505.5	398.5	410.5	929.5	900.5	927.5	1632	1556	1666	2359.5	2438.5
260	3991	204		260	2612	69		260	2258	25		260	1561	41		260	116	-2		265	39	33	35	29	41	35	84	69	80	126	93	140	155	147	157	219	182	184	514	407	415	942	909	944	1651	1577	1687	2392	2466
265	4026	207		265	2642	71		265	2288	25		265	1580	40		265	118	-1		270	42	34	39	31	45	37	88	73	82	131	95	142	158	151	160	222	185	189	523	415	419	961	928	957	1676	1596	1716	2424	2497
270	4063	206		270	2670	72		270	2313	23		270	1599	42		270	118	-2		275	41.5	33.5	36.5	30.5	43.5	34.5	86.5	72.5	82.5	130.5	95.5	143.5	160.5	150.5	161.5	225.5	185.5	190.5	529.5	423.5	424.5	975.5	940.5	973.5	1698	1620	1730	2454.5	2529.5
275	4090	210		275	2702	73		275	2343	23		275	1617	44		275	120	-4		280	42.5	35.5	38.5	31.5	44.5	36.5	91.5	74.5	85.5	133.5	100.5	147.5	164.5	154.5	166.5	229.5	190.5	196.5	538.5	430.5	430.5	989.5	952.5	986.5	1723	1643	1758	2483.5	2559.5
280	4120	213		280	2728	74		280	2366	26		280	1639	42		280	120	-1		285	43.5	37.5	40.5	32.5	46.5	39.5	91.5	77.5	85.5	135.5	100.5	151.5	170.5	157.5	170.5	233.5	194.5	199.5	547.5	440.5	439.5	1005.5	966.5	1002.5	1751	1666	1782	2519.5	2594.5
285	4151	216		285	2756	76		285	2390	25		285	1658	45		285	124	-2		290	44	37	40	34	45	40	93	78	87	137	102	150	169	159	172	236	196	201	553	447	441	1021	980	1020	1769	1687	1804	2548	2623
290	4179	216		290	2785	76		290	2412	27		290	1671	46		290	127	-2		295	45.5	37.5	42.5	33.5	45.5	40.5	92.5	80.5	86.5	139.5	103.5	156.5	171.5	163.5	173.5	242.5	199.5	205.5	560.5	451.5	452.5	1038.5	991.5	1031.5	1791	1713	1823	2576.5	2652.5
295	4212	220		295	2801	77		295	2439	26		295	1695	45		295	129	-2		300	44.5	38.5	40.5	33.5	45.5	39.5	94.5	79.5	87.5	141.5	104.5	155.5	173.5	164.5	177.5	244.5	204.5	208.5	570.5	462.5	454.5	1053.5	1005.5	1043.5	1809	1729	1844	2609.5	2687.5
300	4241	225		300	2829	80		300	2462	27		300	1710	46		300	129	-2		305	45	39	42	35	48	41	96	83	90	144	109	156	177	168	178	248	206	211	579	470	459	1068	1015	1059	1837	1747	1865	2639	2709
305	4266	225		305	2852	81		305	2490	27		305	1726	47		305	133	-1		310	47	42	45	36	48	43	100	84	92	148	112	160	179	170	183	252	210	217	589	480	468	1082	1031	1074	1862	1772	1888	2673	2743
310	4290	228		310	2881	83		310	2511	28		310	1748	49		310	131	-1		315	50.5	43.5	44.5	38.5	48.5	45.5	101.5	84.5	92.5	150.5	112.5	161.5	181.5	171.5	186.5	257.5	211.5	218.5	597.5	484.5	473.5	1100.5	1045.5	1087.5	1880	1791	1911	2698.5	2768.5
315	4315	230		315	2903	84		315	2532	28		315	1765	49		315	136	-2		320	50.5	44.5	45.5	37.5	48.5	43.5	100.5	84.5	94.5	149.5	114.5	163.5	184.5	174.5	189.5	260.5	216.5	220.5	604.5	495.5	475.5	1112.5	1060.5	1097.5	1900	1808	1934	2724.5	2795.5
320	4341	233		320	2930	84		320	2553	29		320	1781	51		320	136	0		325	51	44	44	39	49	47	103	86	93	152	115	166	185	176	192	261	218	225	612	502	486	1131	1068	1113	1924	1831	1953	2757	2820
325	4367	233		325	2950	86		325	2582	29		325	1796	50		325	139	-2		330	52.5	44.5	45.5	38.5	49.5	48.5	105.5	91.5	96.5	155.5	117.5	167.5	189.5	179.5	194.5	266.5	220.5	227.5	618.5	510.5	490.5	1143.5	1080.5	1129.5	1945	1851	1978	2783.5	2849.5
330	4396	237		330	2974	89		330	2605	29		330	1817	51		330	141	-2		335	53.5	45.5	48.5	41.5	51.5	49.5	107.5	91.5	98.5	158.5	120.5	171.5	191.5	182.5	200.5	272.5	225.5	233.5	628.5	516.5	496.5	1158.5	1097.5	1141.5	1969	1872	1998	2810.5	2871.5
335	4414	235		335	2992	91		335	2622	30		335	1831	52		335	143	-1		340	54.5	46.5	46.5	40.5	50.5	50.5	107.5	90.5	99.5	159.5	121.5	170.5	193.5	184.5	199.5	276.5	227.5	236.5	637.5	525.5	505.5	1175.5	1109.5	1154.5	1982	1889	2015	2839.5	2904.5
340	4441	239		340	3019	90		340	2640	31		340	1848	51		340	144	-3		345	55.5	47.5	48.5	42.5	52.5	51.5	109.5	91.5	100.5	162.5	124.5	173.5	197.5	185.5	203.5	277.5	233.5	236.5	645.5	531.5	510.5	1185.5	1117.5	1169.5	2004	1908	2036	2865.5	2928.5
345	4457	242		345	3043	90		345	2663	32		345	1863	52		345	145	-2		350	55	50	49	43	53	52	110	94	103	165	124	177	198	190	208	283	233	243	653	537	516	1205	1134	1183	2024	1925	2055	2896	2958
350	4488	245		350	3061	94		350	2681	31		350	1884	54		350	149	-2		355	57.5	50.5	48.5	42.5	53.5	51.5	112.5	95.5	103.5	165.5	127.5	176.5	201.5	191.5	210.5	283.5	238.5	245.5	663.5	545.5	519.5	1217.5	1143.5	1195.5	2046	1942	2074	2914.5	2980.5
355	4511	248		355	3083	95		355	2703	33		355	1901	54		355	149	-3		360	57	51	51	44	54	55	115	98	105	169	131	180	205	194	213	290	239	248	669	554	526	1228	1154	1210	2067	1962	2096	2947	3000
360	4528	250		360	3101	96		360	2723	33		360	1914	55		360	151	-2		365	58	53	49	44	53	55	114	98	104	171	131	182	206	194	214	291	243	250	675	560	531	1246	1170	1223	2084	1974	2118	2971	3026
365	4545	250		365	3122	99		365	2745	35		365	1926	56		365	152	-2		370	62	54	51	47	55	57	116	102	107	172	135	186	210	200	220	296	246	254	687	569	539	1264	1182	1236	2104	1999	2137	2995	3054
370	4561	252		370	3139	98		370	2761	35		370	1944	57		370	154	-3		375	60.5	54.5	51.5	45.5	55.5	54.5	119.5	103.5	108.5	175.5	135.5	182.5	213.5	199.5	223.5	299.5	247.5	258.5	694.5	578.5	541.5	1275.5	1191.5	1245.5	2128	2013	2153	3023.5	3070.5
375	4585	252		375	3164	101		375	2785	36		375	1958	59		375	156	-3		380	62.5	55.5	53.5	47.5	56.5	59.5	120.5	103.5	108.5	176.5	134.5	188.5	212.5	200.5	225.5	302.5	253.5	261.5	699.5	584.5	551.5	1288.5	1202.5	1259.5	2144	2032	2171	3049.5	3099.5
380	4598	254		380	3180	101		380	2805	36		380	1972	58		380	157	-5		385	62	56	53	48	54	59	120	106	108	179	139	188	216	204	228	305	256	266	709	590	557	1301	1218	1271	2161	2049	2190	3076	3128
385	4615	257		385	3194	103		385	2819	35		385	1987	58		385	159	-4		390	61.5	55.5	50.5	49.5	57.5	58.5	122.5	104.5	109.5	181.5	140.5	189.5	218.5	203.5	229.5	309.5	258.5	267.5	717.5	596.5	562.5	1317.5	1226.5	1283.5	2184	2062	2209	3095.5	3148.5
390	4638	259		390	3217	103		390	2838	36		390	2004	57		390	161	-3		395	64	57	53	47	56	60	123	107	113	181	139	190	218	206	233	313	261	268	724	604	563	1334	1233	1297	2197	2076	2225	3116	3172
395	4649	264		395	3233	107		395	2857	38		395	2018	59		395	162	-2		400	66.5	59.5	53.5	51.5	57.5	59.5	125.5	107.5	111.5	184.5	141.5	195.5	223.5	209.5	233.5	317.5	265.5	273.5	731.5	612.5	577.5	1347.5	1250.5	1309.5	2216	2097	2248	3138.5	3197.5
400	4673	262		400	3255	108		400	2874	38		400	2028	61		400	163	-3		405	67	60	52	51	58	61	127	110	114	186	145	195	226	212	239	320	266	275	738	619	579	1358	1259	1322	2232	2106	2269	3168	3214
405	4681	268		405	3275	106		405	2892	38		405	2043	61		405	165	-2		410	68	60	55	55	59	64	130	111	115	189	147	198	229	213	245	323	271	281	747	625	586	1374	1273	1334	2255	2125	2285	3193	3235
410	4701	266		410	3287	111		410	2911	39		410	2053	62		410	166	-3		415	68.5	62.5	53.5	54.5	59.5	64.5	129.5	112.5	115.5	190.5	147.5	199.5	229.5	216.5	246.5	326.5	274.5	284.5	753.5	632.5	593.5	1388.5	1284.5	1345.5	2267	2139	2300	3212.5	3256.5
415	4722	268		415	3304	109		415	2926	39		415	2070	63		415	167	-2		420	70.5	64.5	55.5	56.5	59.5	66.5	129.5	114.5	116.5	191.5	152.5	201.5	232.5	219.5	247.5	330.5	277.5	286.5	762.5	642.5	597.5	1401.5	1295.5	1357.5	2286	2157	2316	3236.5	3282.5
420	4736	271		420	3322	112		420	2944	40		420	2083	63		420	170	-2		425	70.5	63.5	56.5	56.5	60.5	64.5	131.5	115.5	117.5	192.5	151.5	202.5	235.5	219.5	249.5	331.5	280.5	289.5	770.5	647.5	604.5	1417.5	1307.5	1370.5	2306	2176	2338	3252.5	3303.5
425	4747	272		425	3341	113		425	2959	41		425	2095	63		425	172	-2		430	70	64	56	57	61	68	132	117	121	196	154	205	237	221	252	336	281	290	777	656	608	1428	1314	1382	2320	2188	2353	3281	3321
430	4756	276		430	3355	115		430	2971	42		430	2110	63		430	171	-2		435	72.5	65.5	55.5	57.5	62.5	67.5	133.5	118.5	120.5	198.5	154.5	207.5	238.5	223.5	255.5	339.5	288.5	295.5	785.5	662.5	615.5	1446.5	1329.5	1393.5	2340	2200	2372	3303.5	3342.5
435	4770	275		435	3369	116		435	2987	43		435	2117	64		435	175	-3		440	73	67	56	59	60	66	135	118	120	200	157	208	241	227	257	343	289	297	787	670	621	1453	1338	1404	2356	2216	2389	3325	3363
440	4787	277		440	3389	117		440	3006	41		440	2134	65		440	178	-3		445	74	69	56	61	62	69	139	121	123	206	160	211	244	228	262	347	292	303	797	675	627	1468	1348	1420	2376	2235	2411	3349	3387
445	4804	282		445	3404	119		445	3022	43		445	2146	67		445	179	-2		450	75	68	57	60	62	70	136	121	122	206	159	212	246	231	265	351	295	305	806	681	633	1484	1359	1431	2390	2247	2427	3366	3409
450	4818	281		450	3420	118		450	3038	42		450	2155	67		450	180	-3		455	76	67	57	60	62	72	138	122	125	205	161	213	247	231	267	354	299	305	810	689	639	1495	1364	1439	2403	2261	2439	3391	3426
455	4824	284		455	3436	121		455	3055	42		455	2167	68		455	181	-4		460	76	70	59	62	64	71	141	126	125	209	166	217	251	235	268	359	303	309	820	696	646	1508	1377	1452	2421	2277	2460	3411	3446
460	4836	287		460	3446	122		460	3066	45		460	2182	69		460	184	-3		465	78	71	58	63	66	75	144	126	128	211	166	217	253	236	272	361	304	311	828	702	649	1525	1385	1468	2439	2297	2478	3436	3467
465	4842	287		465	3463	124		465	3082	45		465	2193	70		465	186	-3		470	78	70	57	64	65	73	143	126	125	212	168	219	254	237	275	362	306	315	831	709	656	1529	1397	1478	2453	2307	2487	3453	3481
470	4860	291		470	3473	125		470	3091	47		470	2199	69		470	186	-3		475	78.5	72.5	58.5	64.5	65.5	73.5	143.5	126.5	126.5	213.5	167.5	219.5	254.5	238.5	276.5	365.5	308.5	317.5	841.5	713.5	660.5	1543.5	1409.5	1490.5	2468	2321	2507	3467.5	3500.5
475	4872	294		475	3490	128		475	3109	47		475	2211	70		475	187	-2		480	79.5	73.5	59.5	65.5	66.5	74.5	145.5	129.5	127.5	215.5	170.5	223.5	259.5	242.5	279.5	371.5	314.5	320.5	847.5	718.5	663.5	1564.5	1422.5	1501.5	2483	2337	2524	3491.5	3523.5
480	4886	294		480	3503	127		480	3121	48		480	2220	71		480	189	-3		485	81	76	59	68	67	76	148	131	131	219	173	226	262	242	285	373	316	325	857	729	669	1574	1433	1514	2500	2349	2541	3521	3542
485	4893	295		485	3515	128		485	3131	49		485	2234	72		485	190	-2		490	82	74	60	68	68	78	151	131	133	219	175	227	266	247	284	377	319	324	861	734	677	1584	1444	1528	2513	2366	2556	3532	3559
490	4903	296		490	3537	132		490	3150	47		490	2242	72		490	191	-3		495	82.5	75.5	60.5	67.5	67.5	75.5	148.5	133.5	132.5	220.5	174.5	226.5	265.5	247.5	287.5	378.5	321.5	328.5	868.5	742.5	684.5	1597.5	1450.5	1538.5	2527	2372	2574	3547.5	3575.5
495	4912	299		495	3540	131		495	3165	48		495	2251	73		495	191	-2		500	83	76	60	71	68	77	151	137	134	224	176	231	267	250	292	384	325	334	875	748	691	1611	1461	1544	2544	2386	2588	3566	3596
500	4914	301		500	3552	134		500	3177	49		500	2270	76		500	194	-2		505	84.5	77.5	60.5	71.5	68.5	77.5	153.5	136.5	132.5	226.5	177.5	230.5	269.5	250.5	294.5	385.5	326.5	333.5	878.5	754.5	697.5	1621.5	1472.5	1555.5	2561	2399	2606	3591.5	3609.5
505	4932	302		505	3564	135		505	3187	50		505	2274	75		505	197	-2		510	84.5	76.5	59.5	72.5	70.5	80.5	151.5	136.5	133.5	227.5	180.5	234.5	269.5	251.5	295.5	389.5	331.5	336.5	887.5	763.5	701.5	1634.5	1481.5	1568.5	2572	2413	2619	3603.5	3626.5
510	4933	304		510	3582	138		510	3198	49		510	2286	75		510	197	-3		515	84.5	78.5	60.5	70.5	70.5	78.5	151.5	137.5	135.5	228.5	181.5	234.5	272.5	254.5	297.5	393.5	332.5	340.5	892.5	765.5	706.5	1645.5	1487.5	1576.5	2585	2423	2639	3622.5	3641.5
515	4948	307		515	3594	138		515	3213	53		515	2299	76		515	199	-4		520	86	79	61	72	70	80	155	138	136	230	183	238	274	257	301	396	334	342	898	775	715	1657	1501	1590	2601	2442	2656	3640	3658
520	4957	309		520	3606	139		520	3226	51		520	2304	76		520	200	-3		525	87.5	80.5	61.5	73.5	72.5	82.5	157.5	142.5	137.5	231.5	186.5	237.5	278.5	257.5	303.5	397.5	338.5	346.5	906.5	779.5	722.5	1670.5	1510.5	1602.5	2614	2455	2665	3656.5	3680.5
525	4963	310		525	3609	141		525	3234	53		525	2315	77		525	201	-2		530	89	79	62	76	74	83	159	141	139	236	189	241	280	259	307	401	345	349	917	784	725	1682	1521	1611	2629	2463	2684	3672	3695
530	4970	313		530	3621	141		530	3252	56		530	2321	78		530	202	-3		535	87.5	81.5	63.5	75.5	74.5	84.5	158.5	143.5	140.5	237.5	189.5	243.5	282.5	261.5	308.5	404.5	345.5	350.5	919.5	789.5	727.5	1695.5	1531.5	1623.5	2638	2471	2692	3689.5	3712.5
535	4979	313		535	3636	144		535	3256	53		535	2332	77		535	206	-5		540	89	80	64	76	75	84	160	141	139	236	190	241	281	261	310	409	349	356	927	798	735	1707	1539	1629	2654	2487	2709	3707	3723
540	4988	314		540	3647	144		540	3270	55		540	2343	79		540	205	-4		545	91.5	83.5	63.5	77.5	75.5	84.5	161.5	143.5	140.5	243.5	192.5	245.5	285.5	265.5	314.5	412.5	352.5	357.5	935.5	805.5	741.5	1724.5	1550.5	1646.5	2667	2501	2731	3726.5	3748.5
545	4994	314		545	3658	144		545	3282	55		545	2349	79		545	208	-3		550	90	83	65	80	76	87	162	146	144	242	197	247	288	267	317	415	353	361	940	812	746	1732	1560	1656	2683	2511	2742	3737	3759
550	5000	321		550	3669	147		550	3291	53		550	2358	80		550	209	-3		555	91	83	65	79	75	86	163	145	143	242	197	248	289	266	318	415	356	364	949	818	748	1745	1573	1668	2693	2521	2751	3756	3774
555	5008	320		555	3681	149		555	3305	55		555	2365	82		555	209	-5		560	91	85	64	81	78	88	165	148	145	247	197	248	292	272	323	421	360	366	955	821	756	1758	1582	1676	2710	2541	2769	3774	3793
560	5007	323		560	3684	150		560	3311	56		560	2382	83		560	211	-5		565	92.5	86.5	64.5	83.5	78.5	89.5	166.5	150.5	144.5	246.5	199.5	251.5	293.5	272.5	324.5	422.5	362.5	370.5	960.5	825.5	763.5	1767.5	1587.5	1689.5	2724	2552	2789	3788.5	3804.5
565	5025	324		565	3697	152		565	3332	57		565	2385	84		565	213	-3		570	93.5	83.5	65.5	83.5	76.5	89.5	166.5	150.5	146.5	250.5	201.5	252.5	292.5	273.5	326.5	428.5	366.5	371.5	965.5	832.5	766.5	1778.5	1597.5	1691.5	2737	2557	2802	3806.5	3818.5
570	5027	325		570	3704	152		570	3336	58		570	2391	80		570	213	-4		575	95	86	66	84	79	90	167	152	145	250	202	254	294	276	330	428	370	374	969	839	774	1785	1605	1709	2748	2576	2815	3828	3841
575	5028	329		575	3713	154		575	3346	60		575	2399	85		575	213	-5		580	95	87	67	84	80	93	168	151	145	252	203	257	296	279	330	434	368	377	978	844	781	1799	1618	1714	2757	2582	2823	3834	3852
580	5034	330		580	3718	154		580	3352	59		580	2410	85		580	217	-3		585	96	87	67	86	80	93	171	154	149	255	207	258	300	279	336	434	377	381	984	852	788	1814	1624	1727	2771	2590	2841	3845	3866
585	5042	331		585	3732	155		585	3368	59		585	2416	85		585	218	-4		590	98.5	88.5	68.5	88.5	82.5	93.5	173.5	154.5	152.5	255.5	209.5	261.5	306.5	280.5	335.5	439.5	376.5	383.5	987.5	860.5	795.5	1824.5	1639.5	1739.5	2787	2604	2859	3867.5	3880.5
590	5044	334		590	3743	159		590	3376	62		590	2426	85		590	219	-3		595	97	88	69	86	80	93	170	155	149	256	209	261	304	280	337	443	379	385	996	862	800	1833	1645	1748	2796	2611	2870	3882	3893
595	5051	334		595	3756	159		595	3389	63		595	2433	86		595	220	-5		600	96.5	86.5	67.5	86.5	82.5	93.5	172.5	155.5	148.5	256.5	208.5	261.5	306.5	284.5	338.5	442.5	380.5	386.5	1003.5	868.5	803.5	1846.5	1652.5	1756.5	2811	2623	2875	3896.5	3906.5
600	5052	336		600	3757	161		600	3391	63		600	2443	88		600	223	-3		605	97	90	68	90	84	95	175	158	152	262	210	264	307	285	343	448	388	390	1007	874	806	1854	1665	1771	2824	2634	2896	3913	3918
605	5058	340		605	3765	161		605	3401	63		605	2449	86		605	224	-4		610	97.5	87.5	69.5	90.5	81.5	94.5	175.5	155.5	151.5	261.5	213.5	264.5	307.5	285.5	342.5	450.5	385.5	392.5	1013.5	883.5	812.5	1865.5	1672.5	1776.5	2830	2644	2909	3926.5	3931.5
610	5060	338		610	3777	160		610	3410	63		610	2457	90		610	225	-2		615	98.5	90.5	70.5	91.5	83.5	98.5	175.5	159.5	153.5	265.5	216.5	266.5	310.5	288.5	347.5	455.5	390.5	396.5	1019.5	890.5	818.5	1874.5	1682.5	1783.5	2844	2654	2926	3940.5	3948.5
615	5064	342		615	3788	163		615	3415	64		615	2463	89		615	225	-3		620	100	90	69	91	86	98	178	159	154	263	215	269	312	290	350	457	393	398	1025	891	826	1889	1693	1798	2857	2664	2937	3954	3960
620	5073	343		620	3790	164		620	3425	64		620	2469	88		620	227	-4		625	101.5	91.5	70.5	94.5	86.5	98.5	177.5	161.5	154.5	266.5	217.5	271.5	314.5	293.5	351.5	459.5	394.5	401.5	1028.5	898.5	831.5	1896.5	1700.5	1803.5	2874	2680	2948	3964.5	3965.5
625	5074	345		625	3799	166		625	3431	66		625	2475	89		625	225	-4		630	101.5	91.5	69.5	91.5	84.5	97.5	179.5	161.5	154.5	268.5	216.5	271.5	316.5	294.5	353.5	463.5	398.5	404.5	1034.5	905.5	834.5	1906.5	1707.5	1815.5	2877	2686	2963	3976.5	3981.5
630	5076	349		630	3798	170		630	3442	66		630	2486	91		630	230	-5		635	99.5	91.5	69.5	93.5	85.5	98.5	180.5	162.5	155.5	271.5	220.5	273.5	317.5	295.5	353.5	462.5	400.5	405.5	1038.5	909.5	838.5	1922.5	1718.5	1824.5	2888	2693	2970	3990.5	4004.5
635	5083	350		635	3803	169		635	3451	68		635	2491	92		635	231	-6		640	100	92	72	95	86	101	181	163	155	272	220	273	321	296	358	470	407	411	1044	916	845	1925	1727	1832	2900	2709	2986	4011	3999
640	5084	350		640	3813	171		640	3461	67		640	2497	91		640	232	-5		645	102.5	93.5	71.5	96.5	88.5	103.5	183.5	166.5	157.5	275.5	222.5	278.5	324.5	300.5	359.5	473.5	406.5	411.5	1055.5	924.5	851.5	1939.5	1740.5	1839.5	2910	2721	2997	4020.5	4023.5
645	5084	353		645	3821	173		645	3471	68		645	2504	93		645	233	-4		650	101	92	72	98	88	102	180	166	158	275	224	276	322	299	363	474	411	415	1055	927	857	1948	1742	1844	2926	2726	3009	4036	4033
650	5089	356		650	3829	173		650	3477	69		650	2513	93		650	232	-2		655	100.5	92.5	71.5	97.5	84.5	103.5	184.5	164.5	158.5	274.5	224.5	276.5	325.5	300.5	362.5	475.5	409.5	415.5	1062.5	931.5	859.5	1957.5	1754.5	1857.5	2930	2735	3020	4042.5	4048.5
655	5086	359		655	3835	173		655	3482	71		655	2517	94		655	235	-5		660	102	93	70	98	89	103	185	168	159	279	228	281	328	301	367	479	414	418	1069	939	867	1965	1761	1870	2939	2743	3032	4060	4057
660	5090	358		660	3839	174		660	3492	71		660	2524	95		660	236	-4		665	103.5	93.5	74.5	99.5	88.5	107.5	187.5	167.5	160.5	280.5	228.5	282.5	326.5	303.5	366.5	484.5	416.5	422.5	1075.5	941.5	870.5	1983.5	1773.5	1877.5	2957	2756	3043	4079.5	4070.5
665	5088	358		665	3840	176		665	3498	70		665	2530	94		665	236	-5		670	101.5	93.5	72.5	99.5	88.5	104.5	187.5	170.5	161.5	280.5	228.5	281.5	328.5	306.5	370.5	482.5	418.5	421.5	1080.5	949.5	876.5	1990.5	1781.5	1890.5	2963	2763	3053	4084.5	4077.5
670	5091	365		670	3856	180		670	3502	71		670	2537	95		670	237	-4		675	102	94	72	100	89	106	188	170	161	283	231	284	329	306	372	489	420	427	1087	950	881	1996	1790	1899	2973	2766	3070	4098	4095
675	5094	363		675	3860	180		675	3519	71		675	2544	97		675	241	-3		680	103.5	94.5	73.5	99.5	90.5	107.5	189.5	168.5	162.5	283.5	233.5	284.5	333.5	305.5	373.5	491.5	425.5	428.5	1090.5	959.5	885.5	2010.5	1798.5	1900.5	2982	2781	3082	4107.5	4103.5
680	5086	366		680	3858	181		680	3516	72		680	2553	99		680	240	-5		685	104	94	74	101	92	109	189	172	162	285	233	287	335	311	377	491	426	431	1096	964	890	2016	1804	1916	2992	2790	3088	4120	4116
685	5092	368		685	3869	184		685	3521	74		685	2557	98		685	241	-3		690	104.5	94.5	75.5	102.5	90.5	109.5	191.5	172.5	164.5	286.5	237.5	288.5	339.5	311.5	377.5	494.5	430.5	432.5	1103.5	970.5	898.5	2020.5	1811.5	1919.5	3008	2797	3102	4133.5	4123.5
690	5099	368		690	3874	185		690	3527	75		690	2564	98		690	243	-3		695	103.5	96.5	72.5	104.5	92.5	107.5	191.5	171.5	163.5	288.5	235.5	288.5	339.5	311.5	378.5	498.5	430.5	435.5	1105.5	973.5	899.5	2035.5	1821.5	1929.5	3007	2804	3106	4145.5	4131.5
695	5099	370		695	3884	184		695	3538	75		695	2565	97		695	245	-4		700	102.5	91.5	71.5	102.5	91.5	105.5	189.5	170.5	162.5	287.5	235.5	289.5	337.5	313.5	377.5	502.5	432.5	435.5	1114.5	974.5	905.5	2042.5	1827.5	1934.5	3017	2809	3123	4151.5	4134.5
700	5094	372		700	3886	187		700	3539	77		700	2572	98		700	244	-5		705	105	95	74	104	91	109	194	175	166	291	239	290	339	316	383	502	436	439	1118	984	912	2058	1836	1941	3032	2828	3133	4161	4154
																				710	105	98	76	106	93	110	194	178	165	292	240	295	344	319	386	509	439	443	1124	992	918	2065	1843	1954	3038	2835	3151	4173	4163
																				715	106	97	75	107	93	110	196	175	166	294	241	294	343	319	385	508	440	443	1128	993	918	2078	1854	1960	3053	2844	3151	4186	4167
																				720	107	98	76	108	93	112	197	176	167	294	244	297	346	320	387	513	444	449	1132	997	923	2079	1863	1972	3058	2852	3163	4192	4177
																				725	106.5	97.5	75.5	106.5	93.5	113.5	199.5	178.5	167.5	298.5	244.5	299.5	348.5	322.5	390.5	519.5	446.5	449.5	1140.5	1002.5	926.5	2093.5	1870.5	1982.5	3073	2861	3173	4206.5	4192.5
																				730	105	97	76	107	94	114	197	181	168	299	245	299	350	324	393	517	450	453	1143	1013	933	2099	1880	1991	3081	2865	3184	4220	4194
																				735	107	96	76	110	96	112	199	178	166	299	246	301	351	323	393	521	451	454	1144	1016	934	2106	1886	1997	3088	2877	3194	4227	4204
																				740	105.5	96.5	73.5	110.5	94.5	114.5	198.5	179.5	166.5	301.5	246.5	302.5	351.5	324.5	395.5	520.5	450.5	454.5	1151.5	1020.5	941.5	2110.5	1896.5	2003.5	3092	2881	3205	4237.5	4209.5
																				745	106.5	96.5	74.5	110.5	95.5	113.5	198.5	180.5	166.5	301.5	248.5	301.5	352.5	324.5	396.5	525.5	453.5	456.5	1154.5	1026.5	946.5	2126.5	1898.5	2009.5	3106	2887	3216	4250.5	4222.5
																				750	105	98	75	111	94	111	199	180	169	301	250	303	352	326	396	526	454	457	1161	1028	946	2132	1910	2018	3113	2893	3226	4252	4227
																				755	108	97	76	112	95	116	201	180	170	303	251	303	355	328	400	531	460	464	1164	1036	959	2141	1919	2027	3123	2906	3231	4264	4241
																				760	105	97	76	111	96	116	202	183	167	304	251	305	356	329	401	534	462	463	1169	1038	960	2148	1922	2033	3134	2910	3237	4280	4254
																				765	108.5	94.5	75.5	112.5	95.5	113.5	203.5	184.5	170.5	304.5	251.5	307.5	355.5	332.5	401.5	536.5	466.5	468.5	1170.5	1045.5	964.5	2157.5	1937.5	2042.5	3138	2923	3245	4291.5	4265.5
																				770	109	97	75	114	97	118	204	184	170	309	256	309	361	332	405	540	469	469	1179	1050	971	2169	1947	2049	3147	2932	3259	4295	4267
																				775	108.5	96.5	73.5	113.5	93.5	116.5	203.5	182.5	170.5	309.5	256.5	307.5	360.5	332.5	405.5	542.5	469.5	474.5	1184.5	1053.5	972.5	2174.5	1950.5	2056.5	3152	2932	3266	4301.5	4273.5
																				780	108	97	75	114	97	117	206	186	170	309	256	310	362	337	406	548	470	474	1191	1059	972	2178	1960	2067	3168	2952	3273	4321	4278
																				785	108.5	95.5	75.5	117.5	97.5	117.5	204.5	186.5	170.5	311.5	257.5	310.5	365.5	337.5	408.5	545.5	472.5	478.5	1195.5	1063.5	980.5	2194.5	1963.5	2068.5	3167	2956	3280	4322.5	4286.5
																				790	110.5	96.5	75.5	116.5	99.5	119.5	208.5	187.5	171.5	313.5	261.5	312.5	366.5	337.5	411.5	552.5	477.5	479.5	1197.5	1067.5	987.5	2195.5	1971.5	2082.5	3182	2967	3296	4339.5	4301.5
																				795	106.5	97.5	75.5	114.5	96.5	118.5	207.5	187.5	171.5	311.5	259.5	313.5	366.5	339.5	413.5	551.5	476.5	478.5	1200.5	1075.5	988.5	2202.5	1978.5	2085.5	3186	2972	3301	4337.5	4301.5
																				800	108.5	99.5	75.5	118.5	98.5	120.5	208.5	186.5	170.5	314.5	259.5	315.5	369.5	340.5	412.5	551.5	481.5	482.5	1203.5	1081.5	994.5	2213.5	1989.5	2088.5	3195	2983	3308	4340.5	4305.5
																				805	110	97	75	120	98	120	210	188	171	318	261	317	373	341	416	555	485	484	1212	1083	997	2219	1993	2096	3205	2984	3318	4349	4323
																				810	108	97	75	120	98	120	209	189	171	315	264	316	372	342	415	559	485	485	1213	1089	1003	2230	2005	2104	3209	2987	3316	4356	4329
																				815	109	97	76	120	99	118	210	192	174	318	264	320	373	346	418	563	488	489	1219	1089	1008	2237	2012	2112	3216	2999	3334	4370	4340
																				820	111	96	76	121	98	118	210	190	173	320	266	319	374	347	419	564	490	492	1224	1095	1012	2246	2016	2121	3224	3005	3342	4375	4341
																				825	110	92	75	121	97	120	211	190	172	320	264	318	373	345	420	564	489	491	1228	1099	1012	2249	2025	2122	3226	3017	3347	4387	4350
																				830	111	97	74	119	96	118	210	192	173	320	267	321	376	346	421	566	493	496	1232	1104	1014	2263	2036	2130	3236	3020	3356	4391	4351
																				835	112	96	73	122	99	117	211	190	172	324	267	321	378	351	420	570	497	496	1236	1112	1020	2266	2039	2140	3244	3033	3363	4396	4364
																				840	111	95	74	123	99	118	213	192	176	324	270	322	380	351	426	574	496	501	1241	1120	1027	2274	2044	2144	3254	3046	3370	4405	4361
																				845	112.5	96.5	75.5	127.5	101.5	120.5	212.5	191.5	173.5	326.5	271.5	325.5	381.5	351.5	423.5	577.5	499.5	500.5	1243.5	1118.5	1033.5	2279.5	2056.5	2152.5	3256	3049	3379	4414.5	4371.5
																				850	110	94	74	122	99	121	213	192	174	327	271	324	383	353	427	578	500	503	1251	1123	1033	2286	2057	2157	3260	3057	3384	4413	4380
																				855	113.5	96.5	75.5	123.5	101.5	121.5	215.5	195.5	176.5	329.5	272.5	325.5	384.5	354.5	431.5	582.5	504.5	503.5	1254.5	1127.5	1036.5	2290.5	2067.5	2165.5	3272	3068	3400	4420.5	4379.5
																				860	112	96	75	126	99	122	216	195	177	328	274	327	387	355	430	583	503	508	1258	1132	1037	2302	2079	2173	3274	3070	3402	4429	4393
																				865	111	94	74	126	100	120	215	193	176	327	274	329	386	358	431	587	507	505	1261	1137	1047	2311	2081	2176	3276	3075	3406	4437	4395
																				870	112	97	75	127	98	121	217	196	175	330	274	330	391	359	433	590	506	508	1263	1142	1048	2318	2091	2180	3295	3087	3417	4442	4403
																				875	113	96	73	129	101	118	217	197	177	333	276	332	393	363	433	594	511	512	1271	1151	1056	2326	2099	2188	3296	3101	3426	4447	4404
																				880	112	95	74	130	101	124	218	197	178	335	279	331	391	357	437	595	515	512	1276	1153	1059	2332	2103	2193	3302	3106	3426	4458	4413
																				885	110.5	95.5	74.5	129.5	101.5	119.5	216.5	198.5	178.5	333.5	278.5	333.5	391.5	360.5	436.5	593.5	514.5	515.5	1279.5	1155.5	1063.5	2337.5	2111.5	2203.5	3308	3120	3436	4456.5	4422.5
																				890	114	96	74	128	104	120	219	198	180	336	281	334	392	363	436	600	517	519	1278	1158	1063	2344	2118	2204	3315	3122	3448	4465	4421
																				895	113.5	94.5	74.5	131.5	100.5	120.5	221.5	199.5	177.5	337.5	281.5	334.5	392.5	360.5	440.5	602.5	518.5	519.5	1287.5	1164.5	1068.5	2350.5	2120.5	2209.5	3323	3129	3455	4472.5	4431.5
																				900	112.5	95.5	73.5	131.5	101.5	119.5	219.5	198.5	178.5	336.5	280.5	336.5	394.5	363.5	439.5	601.5	519.5	522.5	1287.5	1167.5	1071.5	2356.5	2131.5	2218.5	3326	3146	3461	4477.5	4440.5
																				905	111.5	93.5	74.5	130.5	101.5	121.5	223.5	201.5	180.5	339.5	283.5	338.5	399.5	365.5	442.5	606.5	521.5	524.5	1293.5	1174.5	1080.5	2367.5	2141.5	2225.5	3334	3156	3471	4485.5	4436.5
																				910	113.5	96.5	73.5	130.5	102.5	122.5	222.5	198.5	180.5	339.5	283.5	337.5	399.5	367.5	443.5	606.5	523.5	524.5	1299.5	1176.5	1076.5	2377.5	2148.5	2228.5	3334	3166	3475	4484.5	4446.5
																				915	110.5	94.5	74.5	130.5	101.5	124.5	223.5	200.5	181.5	341.5	284.5	339.5	401.5	367.5	445.5	609.5	529.5	527.5	1298.5	1182.5	1080.5	2378.5	2151.5	2237.5	3342	3176	3486	4500.5	4443.5
																				920	113	94	74	132	102	122	222	199	182	342	287	342	401	371	445	614	528	526	1306	1185	1087	2388	2161	2237	3346	3176	3488	4501	4450
																				925	111.5	94.5	73.5	136.5	102.5	122.5	223.5	202.5	183.5	342.5	286.5	342.5	400.5	371.5	449.5	614.5	529.5	529.5	1305.5	1190.5	1088.5	2397.5	2168.5	2244.5	3353	3187	3496	4513.5	4460.5
																				930	114.5	96.5	76.5	134.5	102.5	124.5	224.5	204.5	183.5	343.5	287.5	343.5	406.5	373.5	449.5	619.5	533.5	530.5	1311.5	1196.5	1095.5	2400.5	2174.5	2251.5	3362	3191	3500	4509.5	4467.5
																				935	113	95	76	135	102	122	225	202	183	346	287	343	404	372	449	617	535	534	1315	1199	1100	2409	2184	2250	3367	3203	3506	4513	4473
																				940	115	98	75	138	104	124	229	208	186	349	292	348	407	378	452	623	538	541	1326	1204	1105	2417	2192	2260	3378	3214	3524	4523	4474
																				945	115.5	94.5	73.5	136.5	102.5	123.5	227.5	204.5	185.5	347.5	289.5	344.5	406.5	376.5	453.5	623.5	541.5	537.5	1326.5	1206.5	1103.5	2421.5	2192.5	2265.5	3376	3226	3519	4525.5	4478.5
																				950	112.5	94.5	74.5	136.5	103.5	122.5	227.5	202.5	183.5	349.5	288.5	347.5	408.5	377.5	452.5	625.5	539.5	537.5	1325.5	1208.5	1106.5	2422.5	2199.5	2270.5	3380	3229	3533	4527.5	4484.5
																				955	112	94	75	138	101	123	228	206	184	349	292	349	411	380	454	628	544	541	1334	1214	1111	2438	2210	2281	3382	3246	3539	4533	4482
																				960	112.5	96.5	74.5	140.5	104.5	125.5	227.5	204.5	185.5	351.5	292.5	349.5	411.5	381.5	458.5	633.5	544.5	544.5	1339.5	1216.5	1119.5	2446.5	2212.5	2286.5	3396	3258	3541	4536.5	4484.5
																				965	114	95	75	140	105	125	229	205	187	352	293	350	414	385	461	631	547	545	1342	1223	1121	2450	2217	2290	3407	3261	3551	4552	4488
																				970	112	95	74	139	104	125	230	205	186	353	294	351	414	384	461	633	547	549	1342	1225	1123	2454	2225	2297	3406	3270	3559	4551	4498
																				975	114	96	75	142	105	125	230	204	188	354	295	350	415	382	461	639	549	551	1348	1232	1126	2469	2235	2295	3414	3276	3563	4555	4500
																				980	116	93	78	142	105	128	231	207	188	354	300	357	416	387	462	642	553	551	1353	1239	1133	2471	2240	2304	3415	3284	3574	4572	4499
																				985	116	93	76	142	103	126	232	208	187	356	296	354	418	385	460	638	554	551	1356	1240	1135	2479	2247	2305	3417	3294	3576	4571	4502
																				990	116.5	94.5	75.5	144.5	105.5	127.5	234.5	208.5	188.5	355.5	299.5	355.5	418.5	387.5	466.5	647.5	557.5	555.5	1359.5	1244.5	1140.5	2485.5	2249.5	2309.5	3426	3300	3579	4569.5	4505.5
																				995	113	96	75	144	105	126	235	208	190	359	298	357	419	390	466	646	557	555	1360	1247	1141	2492	2264	2319	3435	3304	3585	4575	4508
																				1000	112.5	94.5	75.5	143.5	103.5	126.5	233.5	207.5	188.5	361.5	298.5	357.5	419.5	391.5	468.5	646.5	560.5	559.5	1365.5	1252.5	1147.5	2502.5	2267.5	2318.5	3433	3311	3593	4577.5	4512.5
[truncated: 11 more columns]

## Sheet: Fig 3
Fig 3b kinetic performance of thrombin				Fig 3c Concentration-dependent kinetic performance of the thrombin induced strand-displacement reaction																													Fig 3d Analysis of initial kinetic rates					Fig 3e PDGF				Fig 3f Orthogonal manipulation between ATP and thrombin
time	200 nM thrombin	0 nM thrombin		time	0 nM			2 nM			5 nM			10 nM			25 nM			50 nM			100 nM			250 nM			500 nM				thhrombin concentration (nM)	Initial Rate				time	50 nM PDGF	0 nM PDGF			Reporter 1						Reporter 2
0	0	0		0	0	0	0	0	0	0	0	0	0	0	0	0	0	0	0	0	0	0	0	0	0	0	0	0	0	0	0		0	0.344	0.436	0.363		0	0	0		time	thrombin+ATP	thrombin	ATP	Blank		time	thrombin+ATP
5	103	1		5	4	4	3	4	5	4	7	11	8	2	12	16	30	24	28	45	49	49	80	69	74	100	119	99	130	118	123		2	0.763942	0.614251	0.628536		5	116	0		0	0	0	0	0		0	0
10	205	6		10	8	5	6	8	8	8	13	19	15	8	23	29	59	45	53	86	92	91	150	134	144	197	229	194	248	233	232		5	0.993049	1.22971	1.12752		10	228	-1		5	41	2	43	7		5	92
15	299	10		15	10	10	9	13	14	12	20	26	22	18	35	43	85	67	80	129	134	134	220	194	213	289	333	285	359	342	338		10	1.69895	1.94401	2.20653		15	338	1		10	84	2	89	9		10	180
20	385	12		20	13	11	10	19	17	16	24	34	28	26	48	55	109	87	103	161	174	173	280	249	278	374	430	369	463	444	440		25	5.04286	4.05022	4.7081		20	448	2		15	123	4	128	13		15	265
25	473	13		25	13	12	11	21	19	17	29	40	33	35	56	66	130	105	121	196	206	207	342	298	337	449	522	449	563	544	537		50	7.51315	7.88643	8.02568		25	557	1		20	166	8	173	15		20	342
30	556	17		30	15	15	13	25	22	21	34	47	39	45	64	76	152	121	141	225	236	242	400	348	392	525	612	529	655	632	624		100	13.2433	11.55	13.1148		30	665	4		25	202	8	209	20		25	420
35	632	20		35	17	17	14	29	25	25	41	52	44	54	75	86	169	137	161	250	267	275	455	394	450	593	695	604	742	728	718		250	17.5009	20.3087	17.5871		35	773	4		30	244	11	258	24		30	494
40	706	21		40	17	18	15	33	27	26	44	57	49	62	84	98	186	152	175	274	298	306	506	440	498	660	778	678	833	811	801		500	21.8	20.7	21.1		40	877	3		35	282	11	293	28		35	561
45	779	22		45	20	22	19	37	31	31	49	63	55	72	93	108	206	168	195	303	326	337	557	485	550	727	856	750	913	897	881							45	984	8		40	322	13	339	32		40	628
50	846	23		50	20	24	20	40	34	34	53	69	60	81	101	117	219	182	209	324	350	363	603	525	595	793	928	818	990	971	960							50	1086	9		45	357	16	378	34		45	697
55	915	26		55	21	24	21	43	35	35	56	71	64	87	110	125	233	196	221	346	373	389	649	564	638	850	1000	883	1065	1049	1034							55	1191	10		50	396	15	420	34		50	760
60	981	29		60	23	25	22	44	38	38	60	75	69	96	117	135	246	209	237	369	396	418	691	603	685	903	1066	951	1139	1120	1114							60	1290	10		55	435	18	459	40		55	822
65	1043	26		65	24	27	23	48	39	39	65	80	72	105	126	144	261	221	249	386	417	442	730	641	726	960	1133	1012	1210	1193	1179							65	1384	12		60	473	18	498	40		60	877
70	1106	31		70	24	28	23	50	39	40	68	81	76	110	133	150	272	231	259	408	440	468	774	680	764	1005	1198	1078	1268	1266	1255							70	1487	15		65	506	19	541	41		65	936
75	1166	31		75	23	27	24	52	42	43	69	86	79	119	141	157	287	243	273	425	459	491	811	712	799	1057	1255	1137	1336	1333	1318							75	1580	16		70	541	21	574	41		70	991
80	1224	33		80	26	32	27	55	45	46	74	90	86	126	148	166	301	256	282	447	482	516	851	752	839	1107	1319	1199	1400	1395	1387							80	1670	18		75	579	24	618	42		75	1042
85	1283	36		85	26	31	28	55	46	46	76	92	88	133	154	171	309	266	293	464	496	537	889	781	875	1147	1378	1254	1458	1459	1452							85	1760	20		80	610	26	656	42		80	1097
90	1337	36		90	25	30	27	57	45	48	78	95	90	137	158	179	321	276	304	479	515	560	919	813	905	1191	1431	1310	1511	1520	1514							90	1856	22		85	649	28	698	43		85	1150
95	1391	38		95	29	34	29	61	50	51	83	99	95	148	169	188	335	288	315	497	537	581	955	851	940	1240	1487	1366	1575	1581	1577							95	1936	21		90	680	27	731	46		90	1200
100	1447	40		100	28	34	30	63	49	52	85	101	98	152	172	191	346	298	324	509	554	605	987	882	971	1277	1540	1418	1626	1640	1636							100	2015	24		95	715	28	764	48		95	1248
105	1493	42		105	29	33	30	63	50	54	88	104	101	156	177	198	358	309	331	532	568	624	1021	912	1001	1317	1595	1476	1679	1699	1700							105	2099	28		100	748	29	807	46		100	1297
110	1546	39		110	29	35	30	66	51	56	90	105	104	163	182	204	367	320	337	543	584	648	1051	945	1034	1364	1638	1530	1734	1752	1752							110	2179	29		105	785	32	841	51		105	1342
115	1592	43		115	31	37	34	68	54	57	93	111	108	171	190	213	380	334	348	559	599	667	1082	980	1064	1407	1688	1581	1792	1805	1808							115	2253	32		110	821	32	880	52		110	1388
120	1644	44		120	32	37	34	73	57	60	99	113	113	175	196	219	391	342	362	573	619	689	1114	1011	1094	1450	1737	1632	1840	1862	1860							120	2330	34		115	849	36	916	53		115	1433
125	1687	47		125	33	38	33	72	58	61	98	115	114	182	200	223	399	351	369	587	632	707	1143	1039	1120	1492	1777	1680	1886	1913	1919							125	2403	37		120	885	36	949	52		120	1473
130	1732	46		130	32	40	35	74	58	60	103	116	116	186	205	227	411	361	378	598	648	728	1169	1072	1139	1523	1821	1724	1935	1965	1963							130	2473	37		125	915	37	985	55		125	1520
135	1780	49		135	34	40	35	73	58	63	102	119	117	193	209	233	419	369	385	612	662	746	1196	1101	1169	1566	1871	1773	1977	2011	2016							135	2541	35		130	950	39	1025	56		130	1560
140	1823	50		140	35	41	37	78	62	66	108	122	123	199	215	240	426	382	398	627	679	763	1225	1131	1194	1613	1908	1823	2025	2064	2069							140	2609	40		135	978	40	1053	58		135	1601
145	1866	48		145	36	42	37	79	63	66	110	124	124	202	218	246	437	389	404	641	690	777	1256	1158	1220	1653	1953	1866	2068	2112	2116							145	2679	39		140	1015	41	1087	62		140	1641
150	1913	52		150	36	43	39	80	63	68	112	125	129	209	221	250	443	399	409	655	703	798	1282	1187	1243	1689	1993	1904	2113	2154	2160							150	2740	40		145	1040	42	1122	60		145	1676
155	1946	53		155	36	43	40	82	65	69	114	130	131	213	227	253	454	409	417	669	718	822	1307	1215	1265	1732	2034	1955	2159	2200	2201							155	2797	40		150	1069	44	1157	63		150	1717
160	1990	53		160	38	43	39	83	65	70	117	128	132	216	232	259	465	420	427	682	731	834	1330	1244	1289	1770	2073	1992	2202	2246	2249							160	2859	41		155	1104	45	1188	64		155	1755
165	2033	55		165	38	45	40	84	66	70	118	131	135	220	234	266	469	429	432	692	743	851	1356	1266	1315	1813	2110	2038	2239	2291	2292							165	2917	41		160	1131	49	1225	66		160	1793
170	2073	56		170	39	46	41	86	67	73	120	131	139	227	240	269	482	436	441	706	753	867	1381	1290	1337	1848	2146	2076	2283	2333	2337							170	2973	44		165	1164	46	1255	68		165	1827
175	2111	55		175	40	46	41	86	68	74	123	134	140	231	243	272	492	443	448	718	769	885	1401	1319	1363	1883	2184	2113	2317	2380	2379							175	3027	44		170	1196	49	1284	69		170	1864
180	2148	56		180	40	48	42	89	69	75	126	136	143	239	247	279	498	456	456	725	779	898	1428	1348	1381	1932	2219	2151	2357	2419	2420							180	3078	45		175	1220	52	1313	70		175	1900
185	2188	58		185	40	48	43	90	72	75	129	137	145	239	253	284	509	462	461	742	793	915	1452	1377	1401	1963	2250	2185	2398	2466	2463							185	3134	43		180	1253	52	1345	74		180	1933
190	2222	59		190	39	50	41	92	71	73	127	137	146	244	254	286	508	472	468	751	803	923	1475	1399	1418	2000	2285	2217	2436	2502	2498							190	3190	47		185	1279	54	1378	74		185	1968
195	2263	59		195	42	51	44	93	73	77	133	140	149	247	260	290	523	480	476	767	814	943	1503	1428	1439	2045	2316	2255	2474	2541	2537							195	3229	47		190	1305	54	1407	78		190	1998
200	2298	61		200	40	49	43	93	72	76	132	139	150	252	261	295	526	485	480	780	826	954	1518	1449	1456	2075	2356	2283	2513	2580	2573							200	3284	48		195	1335	56	1438	78		195	2029
205	2333	62		205	41	50	44	95	73	76	135	141	155	256	266	297	535	496	488	782	835	965	1539	1473	1480	2116	2385	2318	2548	2618	2608							205	3326	49		200	1362	59	1466	78		200	2064
210	2370	62		210	44	54	46	97	76	79	137	144	157	260	271	301	545	504	494	799	850	977	1556	1495	1498	2155	2413	2345	2580	2647	2649							210	3376	50		205	1391	58	1491	82		205	2093
215	2408	63		215	44	55	46	98	76	80	138	145	161	265	273	307	548	510	503	812	858	992	1585	1525	1520	2187	2447	2380	2616	2692	2680							215	3417	51		210	1414	62	1527	82		210	2126
220	2446	63		220	44	54	45	97	77	81	142	145	159	268	277	310	556	517	507	823	869	1001	1604	1546	1532	2229	2479	2407	2646	2730	2719							220	3458	52		215	1439	61	1549	84		215	2155
225	2482	66		225	44	55	45	100	77	82	143	146	162	271	280	313	564	525	513	832	877	1014	1622	1563	1556	2261	2509	2438	2680	2762	2748							225	3496	54		220	1469	62	1577	88		220	2182
230	2515	69		230	42	55	46	100	76	84	143	147	163	275	280	315	571	532	518	843	889	1027	1642	1587	1573	2299	2530	2462	2711	2802	2785							230	3535	55		225	1494	63	1605	88		225	2214
235	2548	68		235	44	55	45	101	78	84	144	150	166	279	286	320	579	540	527	851	898	1037	1658	1607	1590	2334	2552	2496	2747	2835	2820							235	3578	56		230	1522	66	1635	90		230	2245
240	2585	69		240	48	56	49	102	80	84	148	152	171	282	293	325	589	545	535	868	914	1050	1681	1632	1610	2366	2591	2520	2785	2864	2852							240	3619	57		235	1546	66	1656	91		235	2274
245	2617	71		245	46	57	47	103	79	86	147	151	169	287	293	330	590	549	538	875	915	1059	1694	1650	1624	2399	2616	2549	2816	2898	2882							245	3656	60		240	1570	68	1689	91		240	2303
250	2655	70		250	45	57	47	103	80	85	150	153	171	288	293	330	597	554	541	883	929	1070	1713	1674	1642	2439	2640	2572	2845	2929	2914							250	3693	58		245	1594	70	1709	93		245	2329
255	2689	71		255	45	56	47	102	79	86	151	153	172	293	300	336	603	561	546	899	938	1080	1735	1693	1657	2465	2672	2597	2879	2965	2945							255	3730	62		250	1621	70	1738	91		250	2361
260	2719	71		260	45	58	50	107	81	87	153	154	175	295	303	337	608	569	554	906	945	1089	1752	1712	1676	2502	2702	2626	2910	2996	2966							260	3750	60		255	1642	69	1765	95		255	2389
265	2749	74		265	46	59	49	109	82	88	153	154	176	301	306	341	617	573	558	921	954	1101	1776	1731	1693	2536	2728	2652	2944	3034	3003							265	3794	62		260	1666	76	1786	95		260	2408
270	2783	75		270	47	59	49	109	82	89	155	156	178	303	307	343	624	579	566	930	967	1107	1792	1755	1709	2562	2755	2676	2974	3065	3035							270	3828	64		265	1689	76	1811	96		265	2441
275	2815	73		275	46	59	50	108	82	88	155	156	177	303	309	347	622	583	570	944	972	1118	1805	1767	1726	2600	2778	2703	3004	3096	3056							275	3872	66		270	1710	76	1845	97		270	2465
280	2845	75		280	46	58	49	110	83	89	156	156	180	307	313	351	633	585	570	956	980	1126	1825	1790	1742	2631	2800	2729	3024	3126	3096							280	3892	69		275	1738	76	1866	101		275	2491
285	2877	77		285	45	59	48	109	82	89	156	157	180	313	314	356	637	590	578	964	989	1135	1838	1799	1753	2657	2835	2760	3062	3151	3119							285	3926	68		280	1764	78	1888	100		280	2520
290	2911	77		290	47	60	49	111	87	89	161	157	183	314	315	356	646	598	588	973	997	1146	1854	1819	1771	2683	2860	2787	3092	3171	3140							290	3953	71		285	1779	78	1910	103		285	2543
295	2937	80		295	46	61	48	113	85	91	160	158	185	316	320	359	651	602	588	983	1008	1149	1876	1841	1787	2725	2884	2812	3129	3210	3174							295	3984	71		290	1799	79	1929	102		290	2567
300	2970	81		300	49	63	53	113	87	93	163	162	189	321	325	363	658	608	597	993	1016	1162	1894	1860	1804	2746	2905	2836	3157	3240	3203							300	4012	72		295	1824	82	1954	104		295	2597
305	2996	81		305	48	63	52	115	88	96	163	162	188	326	329	368	664	611	599	1011	1028	1171	1907	1878	1817	2778	2938	2859	3190	3266	3223							305	4039	74		300	1847	84	1979	103		300	2621
310	3030	82		310	50	64	52	118	87	93	166	162	190	329	333	369	668	617	607	1021	1033	1181	1919	1898	1834	2809	2959	2883	3218	3295	3252							310	4069	75		305	1869	83	1998	101		305	2647
315	3050	83		315	47	62	50	116	90	94	166	161	189	331	334	373	672	621	610	1032	1038	1191	1939	1908	1851	2836	2974	2912	3249	3315	3268							315	4094	74		310	1889	83	2018	108		310	2667
320	3081	84		320	49	64	52	117	91	95	169	164	194	333	338	377	680	627	617	1045	1048	1195	1958	1923	1866	2868	2998	2937	3276	3349	3299							320	4127	76		315	1912	88	2048	108		315	2694
325	3104	86		325	46	61	51	117	87	94	167	161	192	335	337	380	684	628	617	1047	1054	1206	1965	1930	1879	2894	3025	2961	3311	3371	3323							325	4154	76		320	1934	88	2069	107		320	2721
330	3134	85		330	46	62	50	117	88	95	167	163	193	338	341	381	689	634	619	1065	1060	1209	1987	1945	1894	2922	3041	2985	3335	3402	3343							330	4171	78		325	1945	89	2086	107		325	2750
335	3164	86		335	47	62	50	117	88	96	169	163	196	338	342	384	694	642	628	1074	1071	1218	2004	1967	1908	2948	3066	3007	3374	3420	3377							335	4198	79		330	1971	90	2108	107		330	2769
340	3181	88		340	49	66	53	122	92	99	170	166	198	341	344	391	699	646	631	1087	1080	1227	2018	1981	1930	2978	3077	3035	3402	3453	3402							340	4223	80		335	1991	91	2133	107		335	2794
345	3211	89		345	48	65	52	120	92	99	171	165	197	344	346	392	709	649	637	1093	1087	1233	2029	1993	1939	3001	3103	3061	3430	3477	3417							345	4244	83		340	2017	93	2152	109		340	2815
350	3246	89		350	49	65	53	122	94	98	171	165	199	348	349	395	708	659	644	1105	1091	1239	2055	2007	1953	3027	3124	3088	3462	3502	3441							350	4271	84		345	2028	94	2173	110		345	2836
355	3260	89		355	48	65	55	122	93	100	174	166	202	351	349	399	714	662	646	1117	1107	1244	2058	2019	1966	3057	3149	3108	3491	3526	3462							355	4294	85		350	2048	94	2192	110		350	2868
360	3291	91		360	50	66	56	124	92	99	176	171	203	356	354	403	720	670	651	1126	1113	1253	2077	2036	1986	3079	3170	3124	3526	3545	3486							360	4306	84		355	2072	96	2211	108		355	2888
365	3306	92		365	47	65	52	124	92	97	172	168	201	355	355	402	723	670	653	1137	1114	1257	2092	2048	2001	3097	3191	3153	3549	3565	3504							365	4336	88		360	2088	97	2236	109		360	2907
370	3332	92		370	47	68	54	125	93	101	175	167	205	362	360	408	727	679	661	1154	1127	1268	2105	2062	2015	3127	3207	3164	3588	3598	3523							370	4356	88		365	2106	101	2251	109		365	2936
375	3357	93		375	47	66	55	126	95	101	176	172	205	365	359	413	735	684	665	1165	1129	1276	2121	2072	2029	3158	3234	3196	3618	3616	3554							375	4379	89		370	2124	100	2270	109		370	2959
380	3372	94		380	49	68	57	128	96	104	178	173	207	366	365	414	738	692	667	1177	1138	1281	2139	2086	2040	3184	3253	3214	3649	3642	3567							380	4392	90		375	2143	100	2288	109		375	2980
385	3396	96		385	49	67	55	127	96	102	178	168	207	369	366	417	742	695	672	1179	1140	1289	2148	2098	2055	3198	3268	3231	3678	3664	3586							385	4420	90		380	2165	101	2317	108		380	3000
390	3418	96		390	53	73	61	132	99	109	185	176	214	376	370	424	750	709	682	1197	1156	1296	2160	2114	2071	3237	3295	3252	3715	3698	3611							390	4440	93		385	2177	102	2333	109		385	3028
395	3439	96		395	52	69	59	130	97	106	183	173	210	373	370	426	754	709	682	1201	1159	1301	2180	2122	2082	3251	3311	3275	3734	3698	3632							395	4454	92		390	2198	104	2354	107		390	3051
400	3465	98		400	49	69	57	129	97	104	183	173	210	375	371	429	754	717	685	1210	1164	1308	2192	2133	2085	3280	3327	3294	3766	3730	3648							400	4473	96		395	2216	105	2368	108		395	3072
405	3479	100		405	52	72	59	132	99	107	182	173	212	382	373	433	764	719	690	1220	1172	1315	2205	2140	2102	3303	3361	3314	3801	3749	3667							405	4500	97		400	2234	104	2385	106		400	3089
410	3504	98		410	53	74	59	134	101	107	186	176	214	383	376	435	763	728	697	1226	1179	1319	2219	2156	2113	3325	3377	3325	3837	3779	3685							410	4507	96		405	2249	106	2400	107		405	3116
415	3519	102		415	55	73	60	133	99	109	186	174	215	382	381	437	768	734	700	1236	1185	1326	2232	2164	2131	3342	3391	3349	3867	3794	3706							415	4531	102		410	2267	108	2422	106		410	3133
420	3542	102		420	52	73	61	134	98	111	186	177	217	388	381	443	771	743	706	1249	1192	1335	2244	2176	2146	3364	3413	3360	3887	3829	3725							420	4544	99		415	2283	109	2436	107		415	3154
425	3561	101		425	56	74	60	133	102	110	189	177	218	391	384	446	777	744	706	1256	1198	1338	2255	2183	2162	3392	3431	3376	3919	3837	3736							425	4562	104		420	2299	112	2452	105		420	3171
430	3579	102		430	54	74	62	137	102	112	191	178	218	395	384	452	780	752	714	1267	1199	1346	2274	2187	2169	3406	3454	3387	3956	3866	3760							430	4578	102		425	2318	112	2477	106		425	3194
435	3597	105		435	53	73	60	136	102	112	190	177	218	393	389	452	784	758	710	1271	1207	1350	2289	2196	2180	3437	3462	3395	3980	3882	3774							435	4593	103		430	2334	116	2496	103		430	3212
440	3613	106		440	54	77	65	138	103	111	192	179	223	395	390	457	785	764	717	1284	1215	1353	2304	2212	2195	3461	3488	3417	3999	3906	3793							440	4610	106		435	2349	114	2505	107		435	3233
445	3642	105		445	54	77	63	137	104	112	190	179	221	401	393	459	790	769	727	1291	1227	1361	2310	2219	2204	3478	3505	3430	4023	3919	3814							445	4626	105		440	2367	114	2528	105		440	3254
450	3655	105		450	57	79	67	139	105	114	194	182	226	403	393	463	798	776	731	1301	1229	1368	2329	2233	2218	3492	3517	3447	4055	3940	3841							450	4640	110		445	2382	117	2533	104		445	3268
455	3681	105		455	55	79	65	142	105	115	195	181	224	407	399	466	797	777	734	1304	1233	1373	2342	2240	2233	3517	3539	3463	4079	3960	3848							455	4655	109		450	2395	117	2556	103		450	3293
460	3692	107		460	58	81	67	144	108	116	196	182	229	407	400	472	806	788	737	1317	1239	1378	2358	2251	2246	3529	3562	3479	4116	3988	3864							460	4666	111		455	2414	119	2563	105		455	3315
465	3717	108		465	57	81	67	141	105	115	198	180	227	410	399	474	802	787	741	1318	1246	1388	2367	2254	2250	3559	3574	3488	4132	4005	3878							465	4679	111		460	2435	118	2587	103		460	3331
470	3724	106		470	58	83	69	144	108	118	200	184	230	412	406	478	809	795	747	1331	1258	1393	2383	2267	2269	3579	3604	3511	4168	4033	3898							470	4704	112		465	2444	120	2603	101		465	3349
475	3752	108		475	60	83	68	142	108	117	201	185	230	413	406	479	813	799	749	1338	1258	1395	2389	2273	2274	3595	3613	3524	4188	4044	3921							475	4714	112		470	2455	124	2620	102		470	3364
480	3764	108		480	57	80	67	145	108	117	200	183	232	418	405	485	813	802	753	1352	1265	1400	2415	2275	2285	3613	3631	3533	4216	4062	3935							480	4727	117		475	2472	124	2630	100		475	3382
485	3780	107		485	58	83	66	145	109	120	204	185	233	420	406	486	818	809	758	1354	1266	1408	2417	2288	2295	3636	3644	3546	4232	4074	3951							485	4747	116		480	2488	123	2647	101		480	3403
490	3804	109		490	60	85	70	148	111	120	204	186	234	420	410	489	825	819	761	1364	1279	1412	2432	2301	2311	3654	3667	3561	4253	4097	3975							490	4763	119		485	2505	126	2662	101		485	3410
495	3818	109		495	59	82	70	144	111	120	203	185	234	425	415	490	824	822	765	1370	1280	1413	2442	2313	2316	3672	3691	3570	4270	4123	3985							495	4770	119		490	2516	127	2674	101		490	3430
500	3836	106		500	60	84	71	147	110	120	206	187	234	426	417	498	823	824	767	1377	1290	1416	2459	2321	2333	3693	3699	3584	4294	4133	4006							500	4779	123		495	2529	127	2696	100		495	3450
505	3854	110		505	61	84	72	148	112	122	208	190	236	432	418	500	829	829	774	1385	1297	1427	2466	2331	2340	3707	3718	3598	4330	4156	4023							505	4795	121		500	2548	129	2708	98		500	3470
510	3866	112		510	61	87	75	151	115	124	209	189	238	434	424	504	830	836	779	1395	1301	1429	2478	2337	2351	3727	3742	3622	4345	4172	4040							510	4813	124		505	2561	129	2708	99		505	3481
515	3885	113		515	63	84	74	149	115	122	210	190	239	434	421	508	837	839	781	1398	1312	1436	2497	2349	2365	3738	3762	3635	4358	4190	4056							515	4828	124		510	2575	131	2737	97		510	3500
520	3900	111		520	61	89	74	151	118	127	211	190	242	438	425	512	836	844	785	1408	1312	1440	2509	2353	2379	3766	3772	3650	4379	4214	4073							520	4836	125		515	2587	131	2749	97		515	3516
525	3911	112		525	64	86	76	151	116	126	211	191	244	438	428	514	839	851	792	1414	1319	1446	2523	2368	2388	3780	3798	3662	4406	4229	4088							525	4845	133		520	2598	132	2768	99		520	3532
530	3926	112		530	64	87	73	151	116	127	212	191	244	443	432	514	838	853	793	1422	1325	1452	2532	2371	2398	3800	3805	3669	4431	4250	4114							530	4859	130		525	2615	136	2775	99		525	3547
535	3949	111		535	65	87	76	151	117	127	214	192	243	442	432	517	843	855	796	1426	1328	1454	2540	2382	2401	3818	3826	3689	4450	4262	4121							535	4871	131		530	2628	132	2794	98		530	3566
540	3965	115		540	65	88	77	152	117	130	215	193	246	447	433	522	844	860	800	1433	1331	1459	2557	2392	2412	3828	3842	3707	4462	4270	4141							540	4878	131		535	2638	136	2805	95		535	3573
545	3975	113		545	64	87	75	154	116	129	216	191	246	447	436	523	848	860	807	1441	1338	1469	2561	2407	2428	3851	3848	3714	4480	4287	4157							545	4890	133		540	2657	136	2818	96		540	3584
550	3996	113		550	66	90	80	153	118	132	220	195	249	453	441	530	855	872	808	1449	1347	1470	2575	2418	2428	3863	3876	3732	4502	4313	4169							550	4904	133		545	2668	139	2828	98		545	3596
555	4006	114		555	68	90	78	154	118	130	219	197	248	456	440	533	858	873	809	1456	1350	1475	2586	2421	2441	3883	3887	3743	4520	4330	4179							555	4917	136		550	2679	140	2843	96		550	3621
560	4025	116		560	69	89	79	157	122	132	222	198	249	452	440	535	859	880	816	1461	1357	1479	2600	2432	2453	3896	3903	3754	4530	4349	4194							560	4934	139		555	2696	141	2853	95		555	3632
565	4044	116		565	68	91	79	157	121	132	223	196	254	459	445	537	861	881	818	1464	1366	1485	2608	2442	2454	3904	3924	3775	4554	4366	4212							565	4940	138		560	2703	141	2873	97		560	3646
570	4059	118		570	68	91	81	157	123	132	223	199	252	461	450	541	862	888	818	1465	1369	1492	2614	2445	2472	3922	3931	3788	4567	4375	4227							570	4948	142		565	2724	141	2879	95		565	3654
575	4067	117		575	71	94	82	160	125	135	226	198	257	463	452	546	866	888	823	1472	1370	1499	2628	2460	2482	3941	3953	3802	4586	4398	4244							575	4965	141		570	2731	143	2891	95		570	3672
580	4077	117		580	68	92	79	156	123	132	225	197	252	462	451	549	871	890	826	1479	1371	1494	2639	2460	2485	3959	3962	3826	4604	4403	4266							580	4969	144		575	2742	144	2896	91		575	3687
585	4097	115		585	70	91	83	157	123	136	225	196	256	469	455	549	867	895	834	1485	1382	1499	2653	2476	2497	3970	3976	3837	4623	4425	4273							585	4985	144		580	2766	149	2918	93		580	3692
590	4108	120		590	73	93	83	160	125	137	229	201	259	473	458	555	874	898	838	1491	1382	1505	2662	2483	2510	3986	3982	3849	4636	4443	4294							590	4992	147		585	2774	145	2926	95		585	3709
595	4120	119		595	73	92	83	161	125	136	227	199	258	473	459	556	875	903	841	1490	1396	1517	2667	2491	2512	3996	4001	3864	4651	4458	4310							595	5004	147		590	2783	147	2944	94		590	3720
600	4130	118		600	72	94	83	161	128	138	230	201	262	471	462	559	873	911	841	1502	1395	1517	2686	2499	2519	4013	4019	3878	4671	4469	4317							600	5013	150		595	2795	149	2956	94		595	3733
605	4143	119		605	73	94	84	162	126	140	232	203	261	476	466	560	878	910	847	1506	1399	1522	2695	2508	2530	4025	4033	3897	4680	4487	4338							605	5019	150		600	2810	149	2960	93		600	3740
610	4163	122		610	75	94	85	163	128	140	235	205	263	477	470	566	882	915	850	1512	1411	1528	2705	2512	2535	4042	4051	3907	4698	4509	4343							610	5037	150		605	2818	150	2975	93		605	3752
615	4172	122		615	73	92	85	163	126	138	233	201	262	480	467	567	883	919	849	1512	1414	1528	2707	2517	2544	4044	4072	3921	4716	4519	4368							615	5050	154		610	2832	152	2986	90		610	3757
620	4183	122		620	77	94	87	165	129	141	238	205	264	481	472	571	879	925	853	1523	1419	1535	2719	2527	2560	4066	4078	3946	4719	4532	4387							620	5049	155		615	2840	153	2998	95		615	3774
625	4192	124		625	75	92	88	166	128	143	235	206	264	485	475	573	886	926	857	1527	1422	1537	2728	2530	2572	4073	4092	3968	4746	4551	4403							625	5060	158		620	2853	153	3007	93		620	3784
630	4199	122		630	76	95	86	164	128	142	238	206	265	487	479	573	886	926	859	1533	1427	1538	2735	2542	2573	4086	4097	3978	4748	4566	4417							630	5070	158		625	2868	155	3014	94		625	3798
635	4212	122		635	79	95	90	168	131	146	239	211	269	492	481	582	892	932	867	1542	1432	1548	2751	2545	2583	4095	4113	3997	4767	4580	4434							635	5078	159		630	2874	156	3025	92		630	3807
640	4226	123		640	80	95	89	166	133	145	240	208	271	493	482	585	894	934	870	1541	1435	1546	2755	2554	2598	4122	4125	4010	4780	4590	4446							640	5093	159		635	2883	157	3037	94		635	3818
645	4235	122		645	79	97	91	167	131	144	240	210	271	492	485	586	893	937	872	1550	1438	1553	2766	2567	2602	4133	4144	4023	4796	4602	4463							645	5103	161		640	2898	157	3045	91		640	3828
650	4249	122		650	80	95	91	168	134	146	246	212	272	498	489	587	896	938	873	1557	1443	1555	2772	2563	2615	4135	4152	4040	4804	4617	4470							650	5110	160		645	2906	158	3055	93		645	3838
655	4259	126		655	83	99	92	171	136	149	247	215	277	503	492	591	896	946	882	1565	1448	1566	2783	2580	2618	4151	4174	4052	4814	4639	4492							655	5114	166		650	2920	159	3076	96		650	3847
660	4268	126		660	82	97	91	172	134	151	247	211	277	498	495	595	897	944	883	1571	1455	1570	2793	2582	2623	4160	4188	4064	4833	4649	4509							660	5118	166		655	2930	160	3079	94		655	3862
665	4280	125		665	80	97	92	170	135	150	246	214	276	500	494	598	899	946	886	1572	1459	1571	2802	2586	2633	4167	4195	4079	4836	4656	4521							665	5135	168		660	2947	163	3088	90		660	3866
670	4287	124		670	87	98	97	177	138	154	251	217	280	508	501	603	904	951	892	1578	1470	1583	2806	2594	2640	4181	4203	4099	4848	4674	4544							670	5147	167		665	2956	162	3098	93		665	3879
675	4300	125		675	82	96	95	173	135	151	250	214	278	506	499	599	904	954	888	1575	1474	1583	2813	2597	2644	4189	4214	4107	4851	4687	4550							675	5153	172		670	2965	166	3103	93		670	3889
680	4310	128		680	82	97	98	174	137	151	253	216	281	508	501	606	908	955	898	1583	1474	1588	2827	2603	2650	4200	4226	4122	4869	4700	4564							680	5159	174		675	2973	165	3114	93		675	3902
685	4313	126		685	87	99	96	176	136	152	254	217	282	510	506	603	910	957	895	1586	1481	1595	2834	2613	2660	4208	4236	4138	4880	4714	4578							685	5171	172		680	2987	165	3118	94		680	3903
690	4320	127		690	88	100	96	178	140	153	255	222	283	516	509	609	912	962	900	1592	1485	1604	2838	2615	2668	4223	4243	4161	4889	4728	4591							690	5175	175		685	2995	165	3124	91		685	3913
695	4332	128		695	86	99	98	179	137	155	256	220	284	519	508	611	909	965	902	1596	1492	1607	2847	2623	2671	4227	4255	4176	4903	4730	4603							695	5183	177		690	3007	168	3137	93		690	3923
700	4337	129		700	89	101	99	178	141	155	258	221	285	520	513	612	912	965	907	1604	1495	1612	2855	2624	2685	4234	4270	4182	4911	4745	4619							700	5197	178		695	3017	169	3144	94		695	3931
705	4342	124		705	88	100	98	177	139	158	256	217	283	523	514	616	917	968	911	1610	1499	1611	2857	2626	2690	4249	4276	4203	4914	4763	4636							705	5204	179		700	3031	168	3158	92		700	3938
710	4355	129		710	88	101	100	178	141	157	259	217	286	524	519	619	915	965	913	1610	1513	1620	2873	2634	2694	4248	4293	4220	4927	4777	4647							710	5210	180		705	3040	169	3166	92		705	3952
715	4363	130		715	90	101	101	181	139	157	260	221	289	526	523	624	915	976	911	1613	1511	1625	2872	2647	2700	4258	4304	4231	4923	4780	4671							715	5220	181		710	3051	170	3174	95		710	3956
720	4376	130		720	90	100	99	180	141	159	260	221	285	529	526	622	917	976	913	1617	1518	1626	2880	2645	2706	4277	4315	4255	4938	4800	4677							720	5223	185		715	3060	173	3180	92		715	3967
725	4385	130		725	91	100	102	179	142	159	259	223	288	533	527	629	920	976	925	1615	1522	1634	2887	2650	2713	4277	4326	4254	4936	4812	4684							725	5233	183		720	3069	172	3186	94		720	3973
730	4387	130		730	91	104	101	179	143	159	261	224	290	533	530	628	923	975	917	1626	1522	1637	2894	2656	2714	4280	4330	4277	4944	4816	4705							730	5243	187		725	3066	174	3193	94		725	3987
735	4392	130		735	91	100	101	178	142	161	262	222	292	534	529	628	923	977	924	1625	1528	1635	2896	2657	2724	4294	4343	4287	4950	4824	4706							735	5252	187		730	3092	173	3204	94		730	3994
740	4396	131		740	92	102	104	181	144	161	264	225	293	537	532	631	920	981	929	1630	1530	1638	2903	2665	2734	4292	4352	4305	4962	4844	4726							740	5255	188		735	3087	176	3207	93		735	4001
745	4405	131		745	94	105	103	186	144	161	265	225	292	538	537	629	924	988	932	1637	1536	1642	2900	2671	2739	4304	4362	4318	4972	4850	4737							745	5256	186		740	3104	177	3223	94		740	4006
750	4410	130		750	94	103	103	183	145	162	267	226	295	542	537	634	925	985	932	1636	1539	1648	2914	2676	2740	4311	4376	4332	4974	4862	4748							750	5264	188		745	3112	177	3226	96		745	4013
755	4418	131		755	92	104	103	187	143	164	265	226	295	545	540	637	929	989	933	1643	1545	1656	2913	2684	2755	4312	4376	4348	4976	4876	4764							755	5271	194		750	3123	179	3233	97		750	4022
760	4426	131		760	94	102	106	187	145	165	268	227	293	548	547	642	928	988	938	1649	1552	1653	2928	2683	2756	4322	4394	4355	4985	4886	4787							760	5284	193		755	3134	179	3243	95		755	4027
765	4433	132		765	95	106	106	186	144	165	265	227	295	548	548	639	932	994	943	1651	1553	1662	2928	2690	2759	4325	4399	4370	4985	4903	4789							765	5276	197		760	3140	180	3259	93		760	4038
770	4444	131		770	95	104	105	188	146	165	269	227	297	548	548	643	929	994	947	1652	1557	1665	2932	2693	2770	4333	4406	4375	4992	4908	4801							770	5290	198		765	3151	179	3255	95		765	4048
775	4448	132		775	97	107	108	190	145	170	270	229	297	555	552	644	934	997	945	1658	1561	1669	2943	2696	2777	4330	4425	4387	5007	4921	4814							775	5299	196		770	3153	183	3272	95		770	4054
780	4464	132		780	97	105	107	189	147	167	272	231	298	554	554	644	933	995	948	1660	1561	1678	2947	2705	2777	4338	4423	4396	4999	4934	4827							780	5303	199		775	3166	184	3278	97		775	4054
785	4453	134		785	97	104	108	189	149	168	273	229	302	558	559	646	933	999	956	1668	1568	1677	2951	2706	2785	4343	4443	4408	5010	4940	4844							785	5310	199		780	3172	183	3282	94		780	4069
790	4456	132		790	95	106	106	189	148	165	272	231	298	555	561	647	936	1000	952	1665	1562	1679	2950	2712	2789	4346	4450	4422	5015	4949	4849							790	5310	200		785	3183	184	3290	97		785	4065
795	4471	133		795	95	104	105	188	144	164	271	228	299	557	559	647	932	1001	955	1669	1567	1679	2950	2712	2792	4356	4462	4437	5014	4966	4867							795	5325	203		790	3190	187	3291	100		790	4081
800	4477	134		800	96	108	109	192	145	168	274	231	303	562	561	649	939	1002	954	1674	1568	1683	2965	2721	2803	4356	4457	4449	5023	4965	4880							800	5328	206		795	3198	188	3300	99		795	4084
				805	99	108	107	190	147	169	274	232	304	562	565	651	936	1005	961	1679	1578	1691	2963	2728	2811	4362	4467	4455	5033	4983	4888							805	5331	208		800	3207	187	3303	95		800	4089
				810	99	105	108	194	148	169	274	232	304	564	567	653	942	1007	963	1680	1579	1696	2972	2735	2812	4371	4486	4465	5034	4984	4897							810	5345	208		805	3211	187	3314	97		805	4100
				815	96	109	110	191	149	171	278	233	306	565	566	652	940	1010	965	1689	1587	1700	2975	2737	2821	4374	4490	4477	5032	4992	4909							815	5339	210		810	3216	190	3321	97		810	4103
				820	98	106	107	192	149	169	277	232	303	568	572	656	943	1007	970	1693	1587	1699	2974	2743	2827	4366	4488	4482	5042	4999	4918							820	5352	213		815	3230	191	3326	102		815	4114
				825	100	108	110	192	149	172	279	237	309	574	577	657	944	1010	971	1697	1592	1707	2980	2754	2827	4381	4496	4493	5044	5019	4932							825	5365	215		820	3237	191	3343	97		820	4120
				830	101	108	111	198	151	174	281	237	312	575	581	662	946	1008	972	1693	1592	1712	2981	2756	2839	4392	4510	4499	5044	5018	4939							830	5359	213		825	3244	191	3344	100		825	4128
				835	99	110	110	194	150	172	282	237	310	577	583	662	951	1010	976	1699	1595	1712	2979	2761	2843	4387	4513	4513	5048	5029	4953							835	5366	216		830	3253	194	3341	100		830	4126
				840	101	109	112	198	148	175	282	234	310	578	586	661	948	1010	979	1696	1594	1713	2992	2767	2852	4397	4516	4523	5056	5039	4961							840	5373	214		835	3259	194	3356	99		835	4138
				845	101	110	107	197	148	173	283	237	310	579	587	659	945	1016	978	1695	1598	1716	2989	2776	2851	4401	4518	4531	5065	5042	4980							845	5379	220		840	3265	195	3363	100		840	4147
				850	102	110	112	196	151	174	282	237	314	581	588	661	950	1013	980	1703	1604	1722	2990	2785	2865	4405	4525	4541	5064	5059	4987							850	5383	219		845	3271	197	3371	99		845	4154
				855	100	109	112	199	149	173	285	237	312	581	592	662	951	1016	986	1702	1614	1724	2998	2787	2870	4409	4531	4541	5068	5065	4987											850	3283	199	3366	102		850	4153
				860	103	110	110	197	150	172	287	238	312	583	595	664	947	1019	984	1705	1615	1729	2998	2797	2881	4410	4536	4548	5068	5073	5013											855	3296	199	3365	101		855	4160
				865	102	110	111	196	152	174	286	242	313	585	594	666	950	1022	990	1709	1614	1734	3001	2806	2884	4417	4544	4561	5076	5081	5028											860	3291	199	3381	103		860	4169
				870	102	110	112	198	149	174	287	239	313	586	594	665	953	1016	992	1706	1617	1737	2990	2807	2889	4421	4554	4561	5081	5083	5038											865	3305	197	3385	102		865	4176
				875	102	109	110	197	147	174	286	242	314	583	596	666	950	1017	992	1708	1620	1742	3000	2819	2895	4428	4553	4563	5079	5087	5044											870	3308	201	3392	102		870	4174
				880	102	110	112	198	150	177	290	241	316	591	597	668	954	1022	998	1712	1625	1743	3003	2833	2901	4436	4557	4583	5079	5104	5058											875	3316	199	3398	102		875	4181
				885	103	114	113	200	153	177	291	242	320	592	605	670	953	1024	996	1709	1626	1746	3007	2840	2907	4446	4566	4586	5090	5102	5065											880	3321	201	3400	104		880	4190
				890	104	113	110	199	151	178	289	242	321	591	604	668	956	1021	1003	1708	1624	1749	3006	2846	2917	4441	4572	4591	5095	5104	5068											885	3320	203	3407	103		885	4202
				895	104	112	112	198	149	178	293	241	319	596	607	669	956	1022	999	1711	1631	1749	3014	2856	2922	4451	4580	4601	5094	5125	5087											890	3329	204	3415	108		890	4194
				900	104	113	111	198	148	175	290	243	317	594	607	669	955	1023	1004	1715	1632	1761	3012	2858	2926	4451	4576	4611	5101	5120	5086											895	3334	205	3412	104		895	4204
				905	106	112	112	203	149	179	292	243	320	600	616	673	959	1026	1007	1718	1640	1758	3018	2866	2935	4460	4590	4615	5106	5132	5102											900	3347	204	3417	108		900	4213
				910	106	113	112	199	147	178	294	242	321	600	614	671	963	1028	1010	1715	1637	1766	3010	2878	2940	4460	4591	4605	5099	5135	5105											905	3350	206	3421	106		905	4214
				915	106	113	111	200	150	180	296	246	322	600	617	673	958	1027	1012	1718	1641	1769	3011	2890	2949	4470	4594	4616	5109	5140	5121											910	3357	206	3425	109		910	4224
				920	109	114	114	203	150	179	296	246	322	602	621	675	961	1028	1015	1715	1645	1776	3013	2898	2957	4478	4600	4627	5112	5159	5133											915	3361	207	3423	106		915	4229
				925	105	112	111	201	148	176	293	246	324	599	622	671	957	1027	1011	1719	1643	1772	3014	2900	2965	4476	4598	4622	5104	5150	5129											920	3366	209	3439	107		920	4234
				930	107	116	116	204	150	179	297	246	325	604	625	674	963	1032	1017	1723	1653	1775	3020	2915	2968	4484	4603	4632	5114	5154	5155											925	3373	209	3438	106		925	4240
				935	110	113	114	202	149	180	296	247	324	603	622	673	963	1030	1017	1720	1652	1785	3016	2922	2976	4492	4609	4637	5115	5164	5156											930	3384	210	3449	111		930	4242
				940	109	114	111	200	151	181	297	247	327	608	625	675	964	1030	1018	1724	1656	1785	3016	2934	2978	4498	4615	4643	5129	5178	5157											935	3388	213	3447	108		935	4248
				945	105	113	110	201	148	182	297	246	326	605	625	675	960	1031	1017	1727	1649	1782	3017	2940	2979	4510	4618	4648	5126	5180	5164											940	3389	212	3452	110		940	4259
				950	109	114	114	201	150	182	299	249	327	607	626	677	965	1035	1023	1728	1652	1788	3021	2946	2990	4508	4628	4651	5134	5181	5181											945	3396	214	3460	111		945	4258
				955	112	116	113	203	150	183	300	250	329	611	629	673	964	1036	1025	1731	1652	1787	3021	2953	2991	4514	4628	4663	5139	5198	5191											950	3405	214	3460	111		950	4256
				960	111	115	113	202	151	180	297	251	328	615	629	676	964	1033	1026	1728	1655	1799	3023	2958	2995	4518	4632	4652	5142	5186	5207											955	3406	214	3464	111		955	4268
				965	109	114	112	202	148	180	301	248	327	613	631	675	968	1032	1027	1733	1654	1798	3023	2962	3002	4530	4625	4657	5134	5194	5210											960	3410	214	3461	112		960	4276
				970	112	116	115	203	148	181	303	248	329	613	635	676	966	1039	1032	1734	1654	1806	3028	2972	3013	4530	4633	4654	5144	5201	5226											965	3421	214	3474	115		965	4276
				975	110	115	109	201	148	181	304	249	332	617	636	675	970	1039	1032	1737	1659	1803	3020	2980	3015	4527	4635	4662	5147	5203	5231											970	3424	216	3476	111		970	4286
				980	112	118	114	205	152	183	306	254	334	618	639	681	969	1039	1037	1737	1664	1798	3023	2989	3023	4544	4642	4669	5155	5210	5249											975	3435	219	3477	113		975	4285
				985	111	116	111	204	148	181	303	250	332	616	635	676	972	1041	1034	1732	1660	1808	3024	3003	3026	4544	4648	4676	5152	5220	5250											980	3434	217	3479	113		980	4288
				990	110	118	113	203	148	180	306	253	332	615	638	676	967	1040	1030	1736	1663	1808	3025	3004	3034	4547	4645	4676	5156	5214	5271											985	3437	217	3480	114		985	4300
				995	114	117	115	205	148	183	308	254	334	620	639	681	966	1041	1041	1736	1669	1814	3031	3007	3034	4559	4650	4671	5153	5225	5270											990	3448	220	3489	115		990	4301
				1000	113	116	116	204	147	184	306	254	332	620	640	680	973	1042	1037	1744	1670	1819	3024	3016	3043	4560	4655	4680	5162	5229	5275											995	3449	220	3491	116		995	4309
																																										1000	3449	221	3501	115		1000	4310
																																										1005	3453	222	3498	115		1005	4318
																																										1010	3458	223	3499	117		1010	4313
																																										1015	3470	223	3509	116		1015	4318
																																										1020	3471	224	3504	117		1020	4331
																																										1025	3478	225	3506	118		1025	4339
																																										1030	3475	226	3506	119		1030	4340
																																										1035	3481	226	3507	116		1035	4348
																																										1040	3484	228	3518	121		1040	4344
																																										1045	3490	227	3520	118		1045	4354
																																										1050	3494	228	3529	121		1050	4358
																																										1055	3499	229	3522	122		1055	4358
																																										1060	3501	232	3527	119		1060	4364
																																										1065	3510	229	3529	121		1065	4365
																																										1070	3513	231	3525	120		1070	4374
																																										1075	3512	230	3530	121		1075	4381
																																										1080	3513	233	3531	125		1080	4382
																																										1085	3523	234	3534	121		1085	4383
																																										1090	3521	236	3534	123		1090	4388
																																										1095	3526	233	3540	122		1095	4398
																																										1100	3529	236	3547	124		1100	4399
																																										1105	3530	236	3549	125		1105	4404
																																										1110	3543	238	3552	124		1110	4403
																																										1115	3548	235	3552	126		1115	4422
																																										1120	3545	240	3555	127		1120	4414
																																										1125	3555	241	3554	126		1125	4424
																																										1130	3552	240	3558	127		1130	4425
																																										1135	3557	240	3560	126		1135	4430
																																										1140	3560	241	3553	127		1140	4437
																																										1145	3559	242	3559	129		1145	4433
																																										1150	3570	242	3554	128		1150	4440
																																										1155	3566	241	3558	129		1155	4446
																																										1160	3572	243	3558	128		1160	4447
																																										1165	3578	243	3565	129		1165	4451
																																										1170	3588	244	3565	131		1170	4461
																																										1175	3583	245	3569	130		1175	4464
																																										1180	3587	246	3574	128		1180	4469
																																										1185	3590	248	3569	130		1185	4470
																																										1190	3591	249	3563	131		1190	4471
																																										1195	3597	247	3565	132		1195	4477
																																										1200	3603	248	3558	131		1200	4477
[truncated: 3 more columns]

## Sheet: Fig 4
Fig 4a The “OR” logic gate between ATP and thrombin						Fig 4b The “NOT” logic gate between ATP and thrombin								Fig 4c The “AND” logic gate between ATP and thrombin
time	ATP+thrombin	ATP	thrombin	Blank		time	0 μM ATP	200μM ATP	500μM ATP	1 mM ATP	2 mM ATP	Blank		time	thrombin+ATP	thrombin	ATP	Blank
0	0	0	0	0		0	0	0	0	0	0	0		0	0	0	0	0
5	89	44	94	8		5	59	56	36	17	5	0		5	10	5	6	7
10	170	88	184	16		10	113	109	70	34	11	-1		10	17	8	9	10
15	252	129	268	23		15	165	159	102	50	16	-1		15	29	12	14	15
20	324	166	348	27		20	216	206	132	65	23	0		20	39	18	20	21
25	396	202	425	33		25	266	251	164	81	30	0		25	47	19	23	23
30	468	240	500	37		30	311	292	192	95	37	0		30	58	23	26	27
35	537	275	573	42		35	358	334	219	110	43	0		35	68	26	29	31
40	604	309	638	44		40	398	372	247	124	49	0		40	80	33	33	35
45	667	342	703	49		45	440	409	273	136	56	1		45	87	34	35	37
50	731	375	768	50		50	481	446	300	148	64	2		50	98	36	40	39
55	791	409	831	57		55	519	480	325	161	70	1		55	108	38	42	44
60	853	443	893	59		60	555	513	348	174	75	1		60	116	43	44	49
65	912	472	946	58		65	590	546	373	184	80	4		65	125	43	47	48
70	966	505	1001	63		70	627	577	393	198	87	3		70	135	48	48	54
75	1020	535	1055	64		75	662	609	420	207	93	4		75	144	52	52	57
80	1076	565	1105	68		80	694	638	438	217	98	4		80	154	54	53	60
85	1130	594	1159	70		85	725	666	461	229	105	4		85	163	57	55	60
90	1183	626	1210	73		90	757	698	481	239	109	4		90	172	59	57	64
95	1235	657	1256	72		95	787	724	503	248	114	5		95	180	62	59	65
100	1282	681	1301	76		100	820	751	520	259	120	5		100	191	65	62	70
105	1332	711	1350	79		105	849	779	541	270	126	5		105	200	65	62	70
110	1380	740	1399	80		110	877	803	560	278	129	6		110	208	68	64	75
115	1427	767	1444	82		115	907	828	579	286	137	6		115	218	72	66	75
120	1476	792	1484	84		120	930	854	597	295	140	7		120	224	73	65	75
125	1524	821	1525	85		125	959	876	614	307	145	7		125	235	76	68	80
130	1569	851	1572	86		130	982	904	633	314	150	8		130	245	79	69	82
135	1609	874	1613	91		135	1007	927	648	322	155	7		135	252	83	70	83
140	1659	902	1653	92		140	1037	948	668	332	158	8		140	261	80	71	82
145	1698	929	1692	94		145	1058	971	686	339	163	9		145	269	85	71	84
150	1746	956	1732	97		150	1083	991	701	349	166	8		150	281	87	78	90
155	1788	979	1771	97		155	1109	1015	715	357	172	9		155	285	86	73	87
160	1825	1005	1810	99		160	1130	1037	732	363	174	9		160	297	89	77	90
165	1867	1034	1846	101		165	1157	1060	749	372	182	9		165	304	92	77	91
170	1908	1057	1883	103		170	1176	1079	764	379	183	9		170	311	92	79	91
175	1944	1082	1917	105		175	1199	1101	778	385	187	9		175	321	93	78	93
180	1982	1109	1954	108		180	1221	1121	794	390	192	10		180	329	97	79	95
185	2026	1133	1988	108		185	1239	1146	807	397	195	10		185	336	97	80	94
190	2058	1158	2024	108		190	1260	1164	823	405	200	11		190	345	99	84	97
195	2100	1184	2062	113		195	1281	1177	839	412	204	11		195	353	101	82	99
200	2135	1207	2093	113		200	1297	1195	849	418	207	11		200	363	105	85	103
205	2173	1232	2121	115		205	1322	1220	863	426	211	11		205	372	108	85	103
210	2210	1254	2156	115		210	1337	1239	874	430	215	12		210	380	107	86	105
215	2251	1274	2187	118		215	1358	1259	891	438	219	11		215	389	110	89	107
220	2282	1300	2217	119		220	1377	1274	905	442	223	12		220	397	110	89	109
225	2325	1327	2251	123		225	1399	1291	916	451	225	11		225	403	111	86	108
230	2355	1348	2282	125		230	1413	1310	932	455	229	11		230	414	114	90	111
235	2385	1370	2310	124		235	1432	1326	945	463	234	12		235	421	115	91	111
240	2426	1393	2337	127		240	1455	1344	953	468	237	13		240	427	115	89	112
245	2457	1421	2368	129		245	1466	1361	967	473	242	12		245	435	117	90	113
250	2490	1440	2397	130		250	1484	1375	978	480	244	12		250	443	119	91	113
255	2528	1464	2428	134		255	1501	1396	991	484	246	12		255	454	121	92	116
260	2555	1486	2450	133		260	1518	1412	1005	489	250	13		260	461	124	93	117
265	2588	1514	2474	135		265	1537	1427	1015	495	251	12		265	469	123	94	118
270	2622	1532	2502	137		270	1549	1440	1026	499	259	13		270	478	126	96	118
275	2659	1550	2525	138		275	1569	1458	1033	506	261	14		275	482	124	95	117
280	2686	1578	2557	139		280	1586	1474	1046	512	265	13		280	492	130	96	122
285	2712	1599	2571	140		285	1601	1486	1056	513	266	15		285	503	130	98	124
290	2749	1622	2600	140		290	1611	1504	1070	519	268	14		290	508	131	97	124
295	2777	1640	2626	145		295	1630	1517	1077	524	274	14		295	518	134	99	125
300	2805	1662	2648	146		300	1644	1538	1090	530	275	14		300	525	132	98	123
305	2843	1686	2674	147		305	1662	1549	1102	534	278	15		305	534	133	99	126
310	2872	1707	2697	149		310	1671	1564	1108	539	281	14		310	540	135	100	125
315	2900	1725	2713	149		315	1688	1575	1122	541	285	15		315	548	137	103	128
320	2929	1747	2737	150		320	1703	1589	1131	550	288	15		320	554	140	101	129
325	2954	1772	2758	154		325	1716	1608	1138	555	290	15		325	563	142	104	131
330	2979	1791	2777	154		330	1729	1622	1149	559	293	16		330	569	141	103	128
335	3011	1808	2795	157		335	1743	1632	1159	559	296	16		335	578	144	105	132
340	3035	1835	2818	158		340	1757	1647	1170	562	299	16		340	587	147	106	132
345	3066	1852	2837	161		345	1770	1660	1179	569	303	16		345	591	144	104	132
350	3090	1870	2855	160		350	1781	1676	1189	576	305	17		350	601	147	106	132
355	3114	1896	2872	162		355	1794	1689	1198	579	307	17		355	611	150	105	134
360	3144	1914	2886	164		360	1808	1699	1207	581	310	16		360	615	149	107	135
365	3170	1936	2911	165		365	1823	1713	1218	586	314	17		365	622	152	110	134
370	3191	1954	2925	168		370	1831	1727	1224	590	316	17		370	633	154	108	135
375	3222	1974	2946	169		375	1844	1739	1233	596	318	18		375	639	156	109	136
380	3249	1997	2962	169		380	1854	1751	1245	599	323	18		380	648	156	110	138
385	3276	2015	2979	169		385	1870	1765	1254	602	325	18		385	653	156	109	138
390	3296	2034	2992	171		390	1878	1778	1264	604	325	19		390	662	161	112	140
395	3318	2051	3013	174		395	1891	1788	1270	611	327	19		395	669	158	111	140
400	3348	2075	3022	174		400	1903	1800	1279	611	332	19		400	678	162	114	141
405	3362	2088	3045	176		405	1916	1812	1286	616	334	19		405	684	162	111	138
410	3395	2106	3060	178		410	1924	1827	1294	618	336	20		410	691	164	113	139
415	3415	2127	3073	179		415	1937	1836	1304	623	338	20		415	699	167	114	141
420	3440	2144	3092	180		420	1947	1849	1309	624	342	20		420	706	169	115	141
425	3465	2165	3105	180		425	1959	1859	1319	628	346	21		425	715	169	115	142
430	3484	2183	3119	182		430	1967	1871	1326	637	347	22		430	721	171	117	146
435	3512	2199	3135	183		435	1982	1877	1334	635	348	21		435	730	172	119	146
440	3528	2221	3153	185		440	1988	1894	1340	641	353	22		440	733	172	118	145
445	3546	2237	3162	185		445	2004	1905	1351	643	355	23		445	744	175	117	146
450	3570	2260	3180	186		450	2011	1911	1360	648	357	23		450	751	178	118	145
455	3594	2275	3193	188		455	2021	1930	1368	648	360	23		455	757	175	119	145
460	3613	2298	3211	189		460	2032	1943	1373	656	362	24		460	762	178	119	145
465	3634	2312	3220	190		465	2042	1945	1380	656	364	24		465	770	181	119	146
470	3660	2331	3240	190		470	2056	1958	1388	660	367	25		470	778	181	120	146
475	3677	2352	3248	193		475	2059	1973	1393	662	368	25		475	783	182	120	147
480	3697	2365	3261	192		480	2069	1980	1403	665	372	26		480	792	184	121	148
485	3716	2384	3274	194		485	2079	1992	1411	668	373	27		485	801	183	124	149
490	3728	2402	3283	196		490	2085	2001	1416	673	374	27		490	808	188	124	151
495	3750	2420	3305	195		495	2100	2014	1425	674	377	28		495	814	190	126	152
500	3767	2435	3313	195		500	2111	2023	1432	680	379	29		500	822	191	125	152
505	3783	2454	3330	196		505	2116	2027	1437	682	382	29		505	828	189	124	150
510	3808	2467	3343	197		510	2123	2044	1446	685	384	29		510	836	193	124	150
515	3824	2485	3355	200		515	2136	2053	1455	687	388	29		515	842	192	124	151
520	3848	2503	3366	200		520	2143	2059	1458	691	389	30		520	850	196	128	153
525	3861	2523	3385	203		525	2155	2072	1467	693	392	30		525	859	196	127	154
530	3875	2536	3396	203		530	2158	2083	1473	699	392	32		530	861	197	128	153
535	3900	2558	3401	203		535	2168	2086	1482	700	393	32		535	868	197	128	152
540	3912	2572	3416	205		540	2177	2098	1486	704	397	32		540	880	200	129	155
545	3928	2587	3433	205		545	2184	2104	1493	704	398	32		545	885	202	130	154
550	3950	2604	3441	207		550	2197	2114	1495	710	401	34		550	894	205	130	154
555	3963	2623	3455	207		555	2203	2130	1506	712	405	34		555	898	201	129	153
560	3979	2637	3466	208		560	2212	2136	1514	711	406	34		560	908	208	135	158
565	3992	2654	3478	209		565	2222	2143	1523	716	408	35		565	913	206	132	156
570	4008	2669	3493	212		570	2225	2154	1527	721	409	35		570	921	208	132	158
575	4024	2680	3506	214		575	2239	2160	1532	721	410	35		575	925	208	131	156
580	4047	2708	3512	213		580	2249	2169	1539	723	416	36		580	935	211	134	159
585	4052	2715	3525	212		585	2254	2180	1544	727	415	38		585	940	211	133	157
590	4069	2733	3538	216		590	2264	2189	1550	731	418	37		590	947	214	134	160
595	4085	2750	3553	216		595	2265	2193	1558	730	418	38		595	954	212	135	161
600	4104	2769	3562	217		600	2278	2201	1564	734	421	38		600	961	216	136	159
605	4115	2784	3580	217		605	2287	2207	1569	736	423	39		605	965	214	134	158
610	4136	2798	3583	219		610	2291	2216	1571	740	425	39		610	972	216	137	160
615	4144	2814	3601	222		615	2301	2225	1580	741	426	39		615	979	217	137	160
620	4162	2822	3614	221		620	2311	2231	1585	747	429	41		620	984	221	139	161
625	4180	2846	3617	222		625	2315	2245	1594	748	432	40		625	994	220	136	163
630	4189	2858	3636	221		630	2323	2249	1599	751	432	42		630	1005	225	139	163
635	4207	2877	3641	223		635	2332	2259	1606	752	437	42		635	1003	222	137	162
640	4223	2891	3654	224		640	2339	2266	1613	753	439	43		640	1016	227	140	164
645	4234	2903	3665	223		645	2345	2276	1615	755	437	44		645	1020	229	142	166
650	4248	2920	3676	224		650	2354	2282	1628	758	439	45		650	1025	228	142	164
655	4266	2934	3689	227		655	2361	2286	1627	761	445	44		655	1036	230	142	168
660	4277	2952	3699	227		660	2365	2296	1631	762	443	45		660	1040	229	141	166
665	4292	2961	3706	227		665	2373	2304	1638	764	444	46		665	1048	232	145	170
670	4302	2977	3716	228		670	2382	2309	1648	768	447	47		670	1054	232	143	166
675	4312	2992	3731	228		675	2388	2317	1646	768	453	47		675	1057	233	143	164
680	4333	3007	3738	231		680	2397	2329	1653	771	451	47		680	1066	233	145	168
685	4351	3024	3755	231		685	2405	2326	1661	771	452	47		685	1073	236	147	167
690	4357	3039	3762	232		690	2406	2339	1667	777	456	48		690	1078	239	147	169
695	4371	3049	3767	232		695	2419	2344	1669	776	457	49		695	1082	240	147	169
700	4379	3067	3786	233		700	2419	2349	1674	777	459	50		700	1093	241	146	170
705	4394	3079	3792	233		705	2430	2357	1677	782	459	51		705	1100	242	148	170
710	4409	3090	3801	235		710	2436	2367	1688	779	463	51		710	1106	243	150	173
715	4420	3109	3809	236		715	2441	2372	1693	786	465	51		715	1110	245	150	172
720	4444	3123	3821	236		720	2452	2373	1698	790	467	52		720	1115	247	148	171
725	4445	3134	3831	239		725	2450	2384	1699	791	469	52		725	1124	245	147	170
730	4466	3155	3842	239		730	2459	2390	1707	791	470	53		730	1128	245	151	170
735	4468	3165	3850	239		735	2462	2396	1714	794	472	54		735	1135	249	150	172
740	4490	3184	3858	240		740	2471	2401	1718	796	473	53		740	1140	252	152	174
745	4500	3192	3870	240		745	2477	2408	1726	797	478	55		745	1147	251	153	172
750	4514	3207	3886	241		750	2486	2414	1724	800	478	55		750	1154	252	151	171
755	4531	3215	3894	239		755	2490	2421	1733	803	478	57		755	1157	250	151	172
760	4536	3240	3900	241		760	2499	2426	1737	801	484	57		760	1165	254	151	172
765	4546	3254	3914	244		765	2503	2433	1741	805	481	57		765	1172	257	155	173
770	4555	3260	3916	244		770	2510	2435	1746	809	485	57		770	1177	258	153	174
775	4568	3274	3920	243		775	2515	2443	1754	809	485	59		775	1186	261	154	175
780	4578	3293	3935	244		780	2521	2446	1757	809	487	58		780	1189	259	153	173
785	4595	3305	3942	246		785	2523	2454	1761	811	491	59		785	1197	260	154	173
790	4605	3315	3950	247		790	2528	2457	1772	813	490	60		790	1203	266	157	176
795	4610	3323	3959	249		795	2538	2460	1772	815	494	60		795	1212	262	156	179
800	4627	3343	3967	248		800	2540	2469	1776	819	494	60		800	1220	266	159	177
805	4633	3353	3979	249		805	2549	2475	1780	819	497	61		805	1221	268	159	179
810	4646	3370	3990	248		810	2555	2478	1789	825	497	63		810	1228	271	158	178
815	4655	3385	3993	248		815	2555	2482	1790	823	501	62		815	1232	271	158	179
820	4672	3390	4003	251		820	2560	2490	1796	825	501	63		820	1239	272	160	180
825	4680	3407	4005	250		825	2566	2490	1800	830	504	64		825	1249	273	159	180
830	4688	3414	4017	253		830	2571	2495	1805	830	504	64		830	1253	272	158	179
835	4698	3424	4023	252		835	2578	2497	1808	832	506	65		835	1259	275	162	180
840	4708	3439	4029	252		840	2584	2509	1815	835	510	67		840	1264	278	161	180
845	4720	3458	4037	254		845	2587	2507	1822	834	510	66		845	1268	279	162	180
850	4729	3468	4048	255		850	2589	2512	1825	835	513	67		850	1276	277	159	179
855	4748	3480	4057	257		855	2596	2519	1831	837	514	66		855	1282	276	160	180
860	4755	3498	4063	257		860	2607	2520	1835	840	515	68		860	1289	280	160	181
865	4770	3503	4074	254		865	2614	2529	1838	841	516	69		865	1293	285	165	181
870	4768	3515	4074	257		870	2618	2530	1843	845	521	69		870	1303	286	168	184
875	4781	3535	4079	258		875	2620	2540	1847	846	517	69		875	1302	283	164	180
880	4793	3550	4087	258		880	2626	2537	1852	845	522	70		880	1314	285	165	182
885	4804	3558	4094	259		885	2630	2544	1860	847	525	70		885	1319	285	166	182
890	4811	3572	4099	261		890	2639	2547	1865	851	525	70		890	1329	287	166	184
895	4832	3580	4110	259		895	2646	2552	1863	855	527	71		895	1329	288	164	181
900	4838	3590	4114	260		900	2649	2551	1870	852	530	73		900	1339	290	168	185
905	4850	3609	4133	261		905	2653	2554	1872	858	531	73		905	1344	288	166	184
910	4856	3614	4135	260		910	2659	2564	1883	859	531	75		910	1351	291	168	185
915	4867	3627	4146	262		915	2662	2567	1882	858	535	74		915	1357	293	169	186
920	4878	3645	4154	263		920	2670	2566	1888	861	534	74		920	1360	295	171	185
925	4876	3647	4161	264		925	2676	2571	1885	860	537	76		925	1365	295	170	187
930	4895	3664	4157	261		930	2679	2577	1894	863	536	77		930	1372	294	168	186
935	4899	3678	4172	264		935	2686	2579	1901	864	539	77		935	1377	294	171	185
940	4910	3682	4172	265		940	2693	2584	1902	867	541	77		940	1383	298	171	187
945	4921	3698	4182	265		945	2698	2585	1908	868	544	77		945	1392	300	173	186
950	4928	3715	4192	268		950	2696	2590	1912	869	544	77		950	1398	299	173	187
955	4935	3726	4202	266		955	2707	2592	1920	873	543	80		955	1404	298	174	190
960	4944	3738	4209	266		960	2713	2599	1922	872	549	79		960	1411	300	171	189
965	4955	3744	4216	268		965	2718	2597	1925	874	548	80		965	1412	302	171	187
970	4965	3758	4226	269		970	2717	2600	1928	875	552	81		970	1416	302	171	188
975	4972	3768	4234	268		975	2721	2605	1931	877	552	81		975	1428	302	173	189
980	4975	3782	4233	269		980	2731	2607	1937	878	552	82		980	1430	305	174	191
985	4987	3791	4246	270		985	2739	2611	1943	880	553	83		985	1438	302	176	190
990	5005	3804	4251	272		990	2738	2613	1942	881	557	82		990	1441	306	174	189
995	5012	3813	4253	268		995	2747	2622	1948	882	557	85		995	1450	304	175	191
1000	5016	3826	4262	271		1000	2753	2618	1950	883	560	84		1000	1454	307	175	189
1005	5036	3837	4269	269		1005	2755	2624	1956	884	562	86		1005	1461	309	176	193
1010	5037	3849	4281	272		1010	2758	2627	1960	886	562	85		1010	1462	307	174	190
1015	5040	3865	4281	272		1015	2767	2630	1967	892	564	86		1015	1469	304	176	190
1020	5060	3873	4283	272		1020	2766	2636	1969	889	563	88		1020	1476	309	180	195
1025	5065	3883	4292	272		1025	2780	2636	1976	891	570	87		1025	1482	309	177	191
1030	5071	3891	4298	274		1030	2775	2635	1977	893	569	88		1030	1488	309	181	195
1035	5081	3905	4299	275		1035	2785	2638	1981	893	567	88		1035	1492	312	179	194
1040	5092	3918	4305	275		1040	2785	2636	1985	896	572	91		1040	1496	310	178	190
1045	5103	3931	4311	272		1045	2795	2645	1993	893	575	90		1045	1504	311	181	196
1050	5110	3941	4319	277		1050	2797	2647	1990	900	575	90		1050	1508	313	181	194
1055	5112	3944	4321	276		1055	2800	2651	1997	899	576	91		1055	1516	310	179	193
1060	5121	3962	4330	276		1060	2802	2654	1998	900	580	92		1060	1522	314	182	194
1065	5136	3970	4334	274		1065	2810	2654	2008	903	580	93		1065	1528	313	183	195
1070	5135	3983	4332	280		1070	2813	2662	2007	903	580	93		1070	1531	313	184	194
1075	5142	3983	4346	277		1075	2816	2660	2013	904	581	94		1075	1538	315	184	196
1080	5151	4004	4342	280		1080	2822	2659	2014	906	582	94		1080	1543	313	185	196
1085	5157	4013	4345	278		1085	2824	2665	2019	905	585	95		1085	1547	315	183	197
1090	5168	4023	4353	278		1090	2828	2667	2026	907	589	96		1090	1552	313	181	193
1095	5183	4033	4348	280		1095	2837	2672	2029	909	586	97		1095	1559	315	186	198
1100	5185	4042	4366	280		1100	2836	2673	2028	913	591	98		1100	1565	317	186	197
1105	5190	4047	4365	279		1105	2844	2675	2039	913	592	99		1105	1569	317	187	199
1110	5197	4060	4364	279		1110	2846	2676	2039	914	590	100		1110	1577	316	187	199
1115	5207	4076	4372	280		1115	2853	2678	2044	918	593	101		1115	1581	319	188	200
1120	5210	4086	4380	280		1120	2857	2679	2045	917	594	100		1120	1588	315	188	198
1125	5210	4092	4385	278		1125	2859	2682	2051	918	598	103		1125	1591	317	188	199
1130	5214	4103	4375	281		1130	2862	2683	2057	920	595	103		1130	1597	316	187	200
1135	5226	4110	4388	282		1135	2868	2687	2058	919	599	102		1135	1600	319	187	200
1140	5237	4128	4393	284		1140	2869	2686	2064	917	601	103		1140	1604	316	187	199
1145	5245	4135	4393	281		1145	2876	2694	2066	925	602	104		1145	1608	317	189	198
1150	5250	4144	4391	283		1150	2876	2691	2071	922	604	105		1150	1616	317	189	200
1155	5256	4160	4394	280		1155	2880	2694	2078	924	602	105		1155	1621	319	190	201
1160	5266	4170	4395	281		1160	2886	2693	2079	927	601	106		1160	1626	317	190	202
1165	5270	4177	4408	281		1165	2889	2695	2081	929	606	107		1165	1632	320	190	199
1170	5275	4181	4404	285		1170	2892	2695	2086	931	608	106		1170	1633	320	190	201
1175	5281	4196	4402	285		1175	2898	2706	2090	932	610	106		1175	1646	323	191	203
1180	5286	4213	4409	284		1180	2899	2705	2090	930	608	108		1180	1647	318	190	200
1185	5290	4218	4404	284		1185	2904	2705	2095	934	609	109		1185	1654	321	192	202
1190	5304	4229	4412	284		1190	2907	2708	2102	933	612	109		1190	1654	320	193	200
1195	5303	4244	4414	287		1195	2910	2705	2106	936	611	110		1195	1663	322	194	205
1200	5317	4245	4408	284		1200	2914	2708	2106	936	614	113		1200	1667	323	192	202
1205	5324	4253	4412	287										1205	1675	322	194	203
1210	5332	4262	4417	286										1210	1678	321	194	204
1215	5328	4266	4413	287										1215	1683	322	195	204
1220	5339	4282	4417	286										1220	1690	324	192	205
1225	5343	4300	4424	287										1225	1692	324	195	206
1230	5358	4303	4420	289										1230	1698	325	196	206
1235	5361	4310	4416	288										1235	1703	323	196	204
1240	5367	4320	4421	288										1240	1708	324	196	207
1245	5371	4332	4424	290										1245	1712	323	198	206
1250	5380	4341	4424	290										1250	1723	326	200	207
1255	5379	4352	4423	290										1255	1727	326	199	208
1260	5392	4365	4425	292										1260	1727	326	199	205
1265	5394	4375	4422	290										1265	1733	324	198	206
1270	5403	4377	4425	292										1270	1744	325	202	210
1275	5404	4385	4427	290										1275	1746	326	200	207
1280	5414	4391	4424	288										1280	1750	327	201	208
1285	5416	4400	4426	291										1285	1755	328	201	207
1290	5427	4418	4425	293										1290	1764	327	200	207
1295	5426	4423	4431	291										1295	1764	328	202	208
1300	5429	4429	4423	291										1300	1775	327	201	207
														1305	1777	328	202	210
														1310	1779	327	203	209
														1315	1785	327	201	208
														1320	1787	329	204	211
														1325	1793	330	205	212
														1330	1800	331	206	210
														1335	1805	330	206	209
														1340	1805	331	206	210
														1345	1816	329	205	209
														1350	1817	330	204	210
														1355	1823	331	206	211
														1360	1823	333	208	212
														1365	1833	331	207	213
														1370	1838	331	207	213
														1375	1839	332	211	211
														1380	1843	334	207	212
														1385	1850	336	208	212
														1390	1855	331	208	212
														1395	1862	334	208	213
														1400	1866	334	211	214
														1405	1864	337	210	215
														1410	1873	332	210	213
														1415	1877	336	210	212
														1420	1885	338	212	215
														1425	1888	336	212	216
														1430	1893	339	216	217
														1435	1897	336	214	215
														1440	1901	337	216	215
														1445	1907	339	215	216
														1450	1913	339	215	215
														1455	1916	340	215	216
														1460	1918	341	216	218
														1465	1926	343	217	217
														1470	1933	342	218	218
														1475	1935	340	219	218
														1480	1941	342	218	216
														1485	1943	341	218	218
														1490	1946	341	218	217
														1495	1954	345	220	219
														1500	1959	345	220	220
														1505	1960	346	221	219
														1510	1964	344	219	221
														1515	1966	343	223	219
														1520	1972	346	222	220
														1525	1980	346	222	219
														1530	1989	351	226	222
														1535	1990	345	223	221
														1540	1993	347	223	221
														1545	1996	348	225	222
														1550	2001	348	225	220
														1555	2006	351	227	224
														1560	2011	351	226	222
														1565	2016	351	228	222
														1570	2019	351	225	222
														1575	2021	350	224	220
														1580	2021	350	230	221
														1585	2034	353	228	224
														1590	2038	352	227	222
														1595	2045	355	230	224
														1600	2044	354	229	224
														1605	2045	353	229	224
														1610	2060	355	232	225
														1615	2060	355	231	224
														1620	2064	358	232	226
														1625	2067	357	231	224
														1630	2076	358	232	224
														1635	2077	358	233	227
														1640	2080	358	233	225
														1645	2083	359	233	225
														1650	2087	362	231	225
														1655	2098	363	236	227
														1660	2098	361	232	225
														1665	2103	359	237	226
														1670	2108	361	237	226
														1675	2111	364	235	228
														1680	2120	362	238	228
														1685	2125	366	240	227
														1690	2124	363	238	227
														1695	2129	364	238	227
														1700	2137	366	239	230
														1705	2141	368	243	230
														1710	2145	365	239	229
														1715	2148	367	240	230
														1720	2150	367	240	229
														1725	2157	367	238	229
														1730	2161	367	243	230
														1735	2164	370	241	230
														1740	2169	370	242	232
														1745	2170	369	242	232
														1750	2170	367	242	231
														1755	2181	369	243	227
														1760	2188	370	244	233
														1765	2184	368	245	230
														1770	2195	372	248	232
														1775	2191	372	245	231
														1780	2198	373	248	232
														1785	2202	376	249	234
														1790	2213	374	249	233
														1795	2212	375	248	232
														1800	2218	378	250	235
														1805	2224	372	247	232
														1810	2224	376	248	232
														1815	2228	373	248	231
														1820	2231	376	252	234
														1825	2236	379	252	233
														1830	2237	377	249	233
														1835	2248	379	252	234
														1840	2247	378	253	233
														1845	2256	378	253	236
														1850	2257	380	253	235
														1855	2262	378	254	235
														1860	2266	379	255	236
														1865	2264	383	256	239
														1870	2269	380	258	238
														1875	2275	381	256	236
														1880	2283	382	256	236
														1885	2284	382	259	236
														1890	2287	384	258	237
														1895	2296	383	259	237
														1900	2301	382	259	237
														1905	2298	385	258	237
														1910	2302	382	261	238
														1915	2308	383	257	236
														1920	2313	383	258	237
														1925	2316	385	262	240
														1930	2322	386	262	241
														1935	2323	384	262	237
														1940	2319	386	263	237
														1945	2333	387	263	240
														1950	2336	384	262	236
														1955	2339	385	263	238
														1960	2343	386	267	241
														1965	2345	387	264	238
														1970	2353	392	266	242
														1975	2349	389	266	239
														1980	2357	390	268	240
														1985	2360	388	268	239
														1990	2367	388	270	243
														1995	2366	388	268	241
														2000	2375	392	269	241
														2005	2374	387	269	241
														2010	2383	392	272	242
														2015	2386	392	269	245
														2020	2389	393	271	242
														2025	2388	391	272	242
														2030	2393	392	273	242
														2035	2400	392	272	244
														2040	2408	393	272	243
														2045	2410	392	273	243
														2050	2411	395	277	244
														2055	2419	397	276	245
														2060	2418	396	277	244
														2065	2422	396	277	245
														2070	2428	396	281	244
														2075	2427	395	275	243
														2080	2436	395	279	246
														2085	2436	395	278	245
														2090	2445	395	279	244
														2095	2443	396	279	246
														2100	2449	400	282	247
														2105	2452	398	283	246
														2110	2453	397	279	245
														2115	2457	396	280	245
														2120	2465	399	283	248
														2125	2469	398	282	248
														2130	2471	399	283	247
														2135	2469	398	284	246
														2140	2477	402	281	248
														2145	2482	403	288	250
														2150	2477	399	284	248
														2155	2492	399	284	248
														2160	2497	401	285	247
														2165	2494	400	286	251
														2170	2492	400	286	249
														2175	2501	402	288	248
														2180	2509	401	288	250
														2185	2513	404	290	250
														2190	2511	402	288	250
														2195	2520	403	289	251
														2200	2525	403	290	251
														2205	2526	403	290	250
														2210	2526	403	291	251
														2215	2533	402	291	249
														2220	2540	405	294	254
														2225	2540	407	292	253
														2230	2543	405	291	250
														2235	2547	406	295	252
														2240	2550	404	294	250
														2245	2554	403	296	252
														2250	2557	402	292	248
														2255	2556	407	297	253
														2260	2563	403	296	252
														2265	2561	407	296	250
														2270	2573	406	298	251
														2275	2575	407	299	254
														2280	2577	406	298	253
														2285	2583	409	298	254
														2290	2580	408	300	254
														2295	2589	410	301	255
														2300	2591	406	302	251
														2305	2590	409	301	254
														2310	2601	411	304	257
														2315	2603	408	303	252
														2320	2604	409	303	255
														2325	2609	410	303	253
														2330	2612	410	304	253
														2335	2614	412	305	253
														2340	2619	413	307	255
														2345	2627	412	309	257
														2350	2625	412	306	255
														2355	2631	410	308	256
														2360	2630	412	306	255
														2365	2639	413	309	255
														2370	2637	414	308	257
														2375	2637	412	309	254
														2380	2642	411	311	260
														2385	2646	412	310	258
														2390	2655	414	312	256
														2395	2655	414	312	255
														2400	2663	413	311	259
														2405	2662	415	314	257
														2410	2669	417	313	258
														2415	2671	414	313	258
														2420	2671	419	316	259
														2425	2671	417	316	258
														2430	2677	416	317	258
														2435	2680	416	317	259
														2440	2685	416	315	259
														2445	2688	416	316	259
														2450	2690	418	319	259
														2455	2690	415	316	258
														2460	2695	418	318	259
														2465	2706	417	320	260
														2470	2705	418	322	260
														2475	2705	419	320	261
														2480	2712	420	323	258
														2485	2718	417	321	258
														2490	2716	421	323	261
														2495	2726	418	321	262
														2500	2731	421	324	263
														2505	2730	420	323	261
														2510	2734	419	326	261
														2515	2731	421	325	261
														2520	2739	419	326	262
														2525	2743	420	326	262
														2530	2741	422	328	262
														2535	2749	421	328	264
														2540	2751	422	328	263
														2545	2755	422	330	264
														2550	2757	423	333	264
														2555	2759	422	329	260
														2560	2763	423	332	263
														2565	2771	425	332	264
														2570	2772	423	332	266
														2575	2768	425	335	264
														2580	2775	426	332	264
														2585	2774	425	335	265
														2590	2782	424	334	263
														2595	2788	424	334	264
														2600	2790	424	335	264
														2605	2796	424	338	264
														2610	2801	425	336	263
														2615	2801	428	338	266
														2620	2797	425	338	261
														2625	2807	427	337	264
														2630	2815	431	339	269
														2635	2810	427	340	267
														2640	2816	427	340	264
														2645	2815	427	338	264
														2650	2821	427	339	268
														2655	2824	427	341	265
														2660	2828	428	343	266
														2665	2829	429	342	266
														2670	2838	428	341	264
														2675	2834	429	343	266
														2680	2841	429	344	263
														2685	2845	430	342	265
														2690	2849	430	345	268
														2695	2855	433	345	265
														2700	2847	429	344	266
														2705	2852	431	345	265
														2710	2858	431	347	267
														2715	2863	430	349	268
														2720	2865	430	349	266
														2725	2866	433	351	268
														2730	2873	433	347	268
														2735	2874	431	346	269
														2740	2876	430	349	268
														2745	2875	430	349	268
														2750	2880	432	351	270
														2755	2889	434	352	268
														2760	2885	433	348	267
														2765	2892	434	355	270
														2770	2890	434	355	269
														2775	2897	432	353	268
														2780	2899	434	355	270
														2785	2902	433	353	268
														2790	2908	437	354	269
														2795	2905	436	355	269
														2800	2912	435	356	270
														2805	2914	437	356	271
														2810	2918	439	359	271
														2815	2922	433	358	269
														2820	2921	434	361	271
														2825	2929	437	361	269
														2830	2925	435	359	269
														2835	2934	437	361	271
														2840	2934	436	359	272
														2845	2934	436	360	268
														2850	2937	438	361	272
														2855	2946	437	365	269
														2860	2944	433	363	269
														2865	2949	437	365	271
														2870	2956	436	367	272
														2875	2959	437	365	273
														2880	2959	439	368	271
														2885	2963	439	370	275
														2890	2965	438	370	272
														2895	2965	437	371	272
														2900	2972	442	369	273
														2905	2972	439	372	273
														2910	2976	442	371	273
														2915	2979	441	372	274
														2920	2983	439	372	273
														2925	2984	441	372	273
														2930	2986	439	374	271
														2935	2991	438	374	273
														2940	2995	443	374	273
														2945	3000	439	374	273
														2950	2998	442	374	274
														2955	3001	441	377	273
														2960	3010	442	376	274
														2965	3013	444	376	274
														2970	3006	443	379	273
														2975	3022	444	380	276
														2980	3024	444	380	278
														2985	3023	445	381	273
														2990	3025	443	379	276
														2995	3024	444	382	274
														3000	3026	446	381	275
														3005	3032	448	383	278
														3010	3036	442	381	275
														3015	3039	443	382	274
														3020	3036	444	383	274
														3025	3045	447	384	277
														3030	3046	447	386	279
														3035	3047	446	387	280
														3040	3053	447	384	277
														3045	3057	444	387	277
														3050	3059	448	390	280
														3055	3055	449	387	278
														3060	3061	445	388	278
														3065	3066	447	388	278
														3070	3068	446	388	278
														3075	3069	445	387	276
														3080	3078	450	393	280
														3085	3081	450	391	278
														3090	3083	450	389	276
														3095	3081	448	392	276
														3100	3083	445	390	277
														3105	3085	448	391	278
														3110	3085	448	392	279
														3115	3094	449	390	280
														3120	3097	449	395	279
														3125	3098	450	393	280
														3130	3102	450	394	279
														3135	3101	451	394	280
														3140	3102	449	396	278
														3145	3102	449	393	277
														3150	3114	453	397	281
														3155	3108	448	396	280
														3160	3113	453	397	282
														3165	3112	449	395	279
														3170	3116	451	395	280
														3175	3122	452	398	281
														3180	3121	450	397	282
														3185	3124	452	399	282
														3190	3122	450	399	280
														3195	3131	454	400	283
														3200	3133	455	401	281
														3205	3135	451	399	281
														3210	3135	449	402	283
														3215	3137	454	404	281
														3220	3142	452	406	283
														3225	3142	454	405	282
														3230	3148	453	401	279
														3235	3148	453	401	281
														3240	3148	452	404	281
														3245	3154	454	408	281
														3250	3151	453	402	280
														3255	3156	452	404	282
														3260	3156	453	406	284
														3265	3157	451	407	282
														3270	3169	453	409	282
														3275	3169	455	409	285
														3280	3169	455	407	284
														3285	3172	455	407	284
														3290	3176	455	410	284
														3295	3175	453	409	281
														3300	3178	454	411	282
														3305	3187	453	411	285
														3310	3181	456	411	284
														3315	3185	456	411	282
														3320	3191	454	412	285
														3325	3190	455	412	284
														3330	3193	451	411	282
														3335	3206	456	414	286
														3340	3197	456	411	284
														3345	3200	453	416	284
														3350	3209	456	413	283
														3355	3210	458	417	287
														3360	3208	455	415	285
														3365	3215	454	417	284
														3370	3215	455	418	286
														3375	3221	455	419	286
														3380	3218	458	418	286
														3385	3224	456	420	288
														3390	3225	455	418	286
														3395	3231	455	419	286
														3400	3231	457	421	289
														3405	3233	455	419	284
														3410	3235	458	421	287
														3415	3239	455	419	287
														3420	3244	458	421	288
														3425	3244	458	422	287
														3430	3238	454	421	285
														3435	3244	454	420	285
														3440	3251	458	421	288
														3445	3260	455	422	289
														3450	3250	455	423	286
														3455	3252	455	425	287
														3460	3261	456	425	287
														3465	3259	455	427	287
														3470	3262	457	424	285
														3475	3270	462	429	290
														3480	3269	459	427	289
														3485	3275	460	427	290
														3490	3270	456	426	286
														3495	3279	458	428	288
														3500	3282	457	427	289
														3505	3284	460	431	290
														3510	3291	461	430	290
														3515	3288	458	428	286
														3520	3291	461	429	289
														3525	3294	462	431	290
														3530	3298	459	429	289
														3535	3293	460	432	290
														3540	3298	459	433	290
														3545	3303	459	430	291
														3550	3305	458	431	290
														3555	3308	460	432	290
														3560	3306	461	432	290
														3565	3314	463	435	289
														3570	3315	462	432	292
														3575	3318	461	437	292
														3580	3320	463	437	294
														3585	3323	462	437	290
														3590	3318	460	436	291
														3595	3328	461	438	293
														3600	3326	462	436	293
														3605	3336	461	440	291
														3610	3333	461	441	292
														3615	3343	464	437	293
														3620	3339	462	438	292
														3625	3340	461	439	291
														3630	3347	462	438	292
														3635	3346	462	439	291
														3640	3349	462	439	291
														3645	3349	461	438	293
														3650	3355	465	440	292
														3655	3356	461	439	291
														3660	3364	460	441	291
														3665	3359	462	443	292
														3670	3364	463	440	291
														3675	3360	464	440	292
														3680	3371	463	441	292
														3685	3372	463	441	292
														3690	3377	466	445	297
														3695	3375	464	444	293
														3700	3376	462	443	295
														3705	3379	465	445	294
														3710	3379	463	446	295
														3715	3381	464	445	295
														3720	3386	466	447	296
														3725	3386	463	445	293
														3730	3391	465	447	294
														3735	3393	465	446	293
														3740	3391	464	446	294
														3745	3399	465	445	294
														3750	3396	466	448	295
														3755	3404	467	448	295
														3760	3398	464	450	296
														3765	3399	467	450	295
														3770	3409	466	448	296
														3775	3412	467	450	295
														3780	3417	464	452	297
														3785	3407	465	451	295
														3790	3415	465	453	297
														3795	3420	467	452	299
														3800	3412	463	449	295
														3805	3417	464	450	296
														3810	3425	466	454	297
														3815	3421	466	452	298
														3820	3426	467	453	296
														3825	3425	462	452	293
														3830	3427	466	452	297
														3835	3431	463	455	298
														3840	3436	464	455	294
														3845	3436	463	454	297
														3850	3442	465	456	298
														3855	3442	465	456	299
														3860	3442	464	457	297
														3865	3442	468	461	299
														3870	3440	464	455	296
														3875	3444	464	460	298
														3880	3446	466	458	299
														3885	3449	467	462	299
														3890	3451	464	459	298
														3895	3458	467	460	300
														3900	3462	467	460	297
														3905	3466	466	460	298
														3910	3459	467	461	300
														3915	3465	465	462	300
														3920	3462	464	461	295
														3925	3465	464	462	298
														3930	3464	467	464	299
														3935	3471	468	466	300
														3940	3474	464	462	299
														3945	3477	470	462	299
														3950	3481	466	464	299
														3955	3479	466	465	299
														3960	3484	465	466	299
														3965	3486	469	468	301
														3970	3491	468	466	299
														3975	3485	467	464	299
														3980	3486	467	465	299
														3985	3496	467	468	301
														3990	3497	468	468	301
														3995	3493	467	467	298
														4000	3502	470	470	302
														4005	3498	466	467	300
														4010	3497	468	469	301
														4015	3508	466	469	299
														4020	3510	468	470	299
														4025	3512	468	471	301
														4030	3508	467	469	299
														4035	3516	469	473	302
														4040	3515	464	473	301
														4045	3515	468	475	302
														4050	3518	466	471	302
														4055	3520	469	474	302
														4060	3522	469	476	302
														4065	3528	469	473	303
														4070	3527	466	475	302
														4075	3531	469	475	303
														4080	3536	466	476	304
														4085	3533	469	476	304
														4090	3534	469	476	302
														4095	3540	468	477	305
														4100	3544	468	477	303
														4105	3542	469	476	303
														4110	3543	466	477	304
														4115	3547	468	479	303
														4120	3546	470	479	305
														4125	3553	467	480	302
														4130	3552	466	479	304
														4135	3553	470	480	301
														4140	3560	470	481	304
														4145	3559	469	483	304
														4150	3567	470	481	305
														4155	3562	472	481	305
														4160	3567	472	483	306
														4165	3563	471	482	305
														4170	3570	469	480	304
														4175	3575	471	483	305
														4180	3570	472	483	303
														4185	3576	469	483	306
														4190	3571	471	485	306
														4195	3585	472	487	304
														4200	3580	472	483	307
														4205	3582	468	484	306
														4210	3588	470	489	305
														4215	3592	469	487	308
														4220	3593	471	487	306
														4225	3586	471	488	309
														4230	3592	468	485	303
														4235	3595	471	488	305
														4240	3604	469	487	305
														4245	3600	474	490	307
														4250	3600	470	490	305
														4255	3603	470	489	308
														4260	3606	471	490	308
														4265	3606	471	491	306
														4270	3610	471	489	308
														4275	3612	473	491	307
														4280	3611	471	491	307
														4285	3608	472	488	304
														4290	3609	472	492	308
														4295	3619	472	492	308
														4300	3618	473	495	308
														4305	3616	472	492	309
														4310	3623	472	494	308
														4315	3617	471	492	308
														4320	3621	472	493	305
														4325	3628	473	493	308
														4330	3632	471	493	308
														4335	3629	475	494	310
														4340	3635	473	496	309
														4345	3637	475	497	306
														4350	3628	472	497	307
														4355	3635	473	496	309
														4360	3636	472	495	308
														4365	3638	471	495	307
														4370	3638	474	499	312
														4375	3639	471	496	309
														4380	3650	473	500	310
														4385	3644	471	499	308
														4390	3643	471	500	309
														4395	3645	472	498	309
														4400	3654	473	501	309
														4405	3650	472	498	304
														4410	3659	472	499	310
														4415	3652	471	502	309
														4420	3660	471	499	310
														4425	3655	476	505	310
														4430	3661	473	501	312
														4435	3660	473	502	308
														4440	3665	472	501	309
														4445	3667	474	504	309
														4450	3666	474	505	313
														4455	3665	474	504	310
														4460	3669	472	503	308
														4465	3668	471	502	309
														4470	3669	474	503	309
														4475	3679	474	506	310
														4480	3676	474	503	311
														4485	3682	476	506	310
														4490	3688	475	508	312
														4495	3683	474	507	311
														4500	3683	475	505	313
														4505	3685	474	507	309
														4510	3689	474	506	311
														4515	3693	475	508	310
														4520	3693	474	506	313
														4525	3695	476	510	313
														4530	3696	475	511	312
														4535	3691	472	504	310
														4540	3707	476	508	313
														4545	3702	475	509	313
														4550	3702	474	511	309
														4555	3703	475	510	311
														4560	3708	477	510	312
														4565	3714	475	513	314
														4570	3716	474	510	312
														4575	3713	475	510	312
														4580	3716	473	510	311
														4585	3717	473	513	312
														4590	3719	474	508	312
														4595	3724	471	509	311
														4600	3728	473	511	313
														4605	3722	474	514	312
														4610	3730	475	513	316
														4615	3729	472	510	313
														4620	3732	472	512	312
														4625	3730	474	511	313
														4630	3733	475	514	312
														4635	3735	474	513	313
														4640	3731	472	513	312
														4645	3740	474	513	313
														4650	3738	475	511	313
														4655	3746	477	512	315
														4660	3743	475	515	315
														4665	3749	475	515	315
														4670	3749	474	518	315
														4675	3745	473	515	316
														4680	3751	470	514	312
														4685	3752	472	515	313
														4690	3750	474	515	314
														4695	3750	470	515	312
														4700	3759	472	515	310
														4705	3760	474	516	312
														4710	3760	475	515	315
														4715	3759	474	518	313
														4720	3766	474	515	314
														4725	3765	475	517	314
														4730	3771	471	520	313
														4735	3771	474	518	314
														4740	3778	476	522	316
														4745	3769	473	517	312
														4750	3772	473	519	315
														4755	3782	476	519	313
														4760	3776	470	517	314
														4765	3779	475	521	313
														4770	3786	472	518	313
														4775	3781	473	519	316
														4780	3782	474	518	313
														4785	3788	473	521	314
														4790	3790	473	521	314
														4795	3787	473	523	315
														4800	3787	471	519	314
														4805	3791	471	522	317
														4810	3792	475	521	313
														4815	3795	471	521	314
														4820	3792	471	522	312
														4825	3801	473	522	315
														4830	3805	477	523	315
														4835	3804	475	522	313
														4840	3803	472	522	312
														4845	3804	472	522	314
														4850	3804	473	524	312
														4855	3807	474	523	316
														4860	3810	474	523	315
														4865	3814	474	520	311
														4870	3813	475	523	314
														4875	3819	474	525	314
														4880	3818	473	524	314
														4885	3820	476	527	316
														4890	3823	475	527	315
														4895	3823	475	523	315
														4900	3823	474	525	316
														4905	3823	473	524	314
														4910	3824	473	524	313
														4915	3828	474	528	316
														4920	3824	476	530	314
														4925	3828	474	528	316
														4930	3831	472	528	314
														4935	3837	474	526	316
														4940	3833	473	530	316
														4945	3836	474	530	316
														4950	3837	474	531	315
														4955	3839	474	527	317
														4960	3840	474	531	315
														4965	3842	471	529	314
														4970	3839	476	531	315
														4975	3839	473	531	318
														4980	3846	474	530	318
														4985	3851	473	531	314
														4990	3845	473	528	312
														4995	3851	476	533	316
														5000	3850	473	532	315
														5005	3852	474	533	319
														5010	3854	476	534	320
														5015	3851	475	532	315
														5020	3856	473	533	313
														5025	3856	474	535	318
														5030	3854	473	534	315
														5035	3858	476	535	315
														5040	3859	471	533	315
														5045	3861	471	532	313
														5050	3864	471	533	315
														5055	3863	473	536	316
														5060	3861	475	537	313
														5065	3870	474	534	315
														5070	3871	472	538	317
														5075	3863	474	535	316
														5080	3871	474	537	318
														5085	3868	474	538	317
														5090	3872	472	536	314
														5095	3877	473	538	315
														5100	3876	472	535	314
														5105	3877	470	536	317
														5110	3877	469	535	313
														5115	3876	472	537	313
														5120	3876	472	539	316
														5125	3879	473	538	316
														5130	3887	474	539	316
														5135	3885	470	537	314
														5140	3890	474	540	316
														5145	3887	471	538	316
														5150	3884	472	539	316
														5155	3893	471	538	317
														5160	3887	473	540	317
														5165	3889	472	541	314
														5170	3906	472	540	318
														5175	3896	474	544	316
														5180	3898	472	539	315
														5185	3896	471	540	314
														5190	3909	473	541	317
														5195	3904	472	542	316
														5200	3908	472	542	317
														5205	3904	475	543	317
														5210	3908	472	541	317
														5215	3899	472	540	314
														5220	3915	470	543	317
														5225	3913	473	542	316
														5230	3921	472	544	318
														5235	3915	472	541	316
														5240	3914	472	543	320
														5245	3923	469	541	314
														5250	3919	471	545	316
														5255	3923	471	545	319
														5260	3920	472	543	315
														5265	3925	471	546	319
														5270	3919	473	545	318
														5275	3925	474	545	317
														5280	3932	473	545	318
														5285	3928	470	544	316
														5290	3929	472	544	316
														5295	3930	469	546	314
														5300	3930	473	545	315
														5305	3930	472	545	313
														5310	3927	471	547	316
														5315	3935	472	546	314
														5320	3931	472	548	316
														5325	3938	474	547	318
														5330	3939	473	548	315
														5335	3939	473	548	313
														5340	3945	473	546	316
														5345	3940	473	550	318
														5350	3936	471	548	315
														5355	3943	470	545	315
														5360	3945	470	544	315
														5365	3947	470	545	314
														5370	3942	469	546	314
														5375	3943	468	548	316
														5380	3945	471	551	316
														5385	3951	472	547	315
														5390	3956	469	549	317
														5395	3951	471	547	316
														5400	3946	473	548	316
														5405	3952	473	550	317
														5410	3952	472	550	314
														5415	3960	471	548	317
														5420	3958	472	551	316
														5425	3960	471	551	317
														5430	3957	466	549	316
														5435	3960	470	552	317
														5440	3963	472	553	316
														5445	3964	470	554	314
														5450	3966	474	552	319
														5455	3963	471	553	315
														5460	3970	471	552	318
														5465	3972	477	557	319
														5470	3976	473	552	317
														5475	3968	472	552	315
														5480	3967	472	554	318
														5485	3976	474	553	317
														5490	3972	471	553	313
														5495	3971	474	555	319
														5500	3979	474	553	315
														5505	3984	472	555	316
														5510	3982	471	554	314
														5515	3990	470	554	319
														5520	3984	474	556	319
														5525	3981	470	554	315
														5530	3982	473	555	315
														5535	3986	469	554	314
														5540	3992	475	557	315
														5545	3992	476	558	317
														5550	3996	474	557	317
														5555	3984	470	553	317
														5560	4000	472	555	314
														5565	3995	471	556	314
														5570	3998	473	555	317
														5575	3999	471	555	316
														5580	4008	472	559	318
														5585	4005	475	554	315
														5590	4013	474	556	314
														5595	4012	473	555	315
														5600	4014	475	560	317
														5605	4014	471	556	315
														5610	4014	474	558	317
														5615	4008	471	555	316
														5620	4011	473	559	318
														5625	4014	473	555	314
														5630	4027	476	555	318
														5635	4018	474	558	317
														5640	4020	472	557	317
														5645	4016	471	555	314
														5650	4018	471	555	316
														5655	4021	472	561	315
														5660	4029	474	556	316
														5665	4023	473	560	316
														5670	4026	471	559	317
														5675	4027	474	556	315
														5680	4037	471	560	316
														5685	4029	473	561	315
														5690	4031	472	557	317
														5695	4038	476	561	317
														5700	4040	477	561	318
														5705	4036	472	561	315
														5710	4038	473	559	315
														5715	4040	473	563	317
														5720	4039	472	562	315
														5725	4039	472	561	316
														5730	4040	473	562	318
														5735	4044	474	563	317
														5740	4044	473	560	316
														5745	4041	475	563	314
														5750	4047	475	562	315
														5755	4048	472	562	317
														5760	4057	473	565	316
														5765	4055	473	560	315
														5770	4051	473	563	313
														5775	4059	476	561	315
														5780	4049	472	563	315
														5785	4053	471	565	317
														5790	4055	475	565	314
														5795	4057	470	562	314
														5800	4059	474	565	317
														5805	4063	472	565	315
														5810	4062	475	564	316
														5815	4064	474	560	317
														5820	4066	474	566	316
														5825	4066	472	564	314
														5830	4069	474	566	316
														5835	4070	475	565	318
														5840	4063	471	565	317
														5845	4071	472	566	317
														5850	4066	474	565	313
														5855	4072	474	567	316
														5860	4082	475	568	316
														5865	4081	472	567	316
														5870	4077	469	564	314
														5875	4078	473	565	315
														5880	4083	474	569	315
														5885	4081	474	565	314
														5890	4081	473	568	314
														5895	4075	472	565	313
														5900	4079	474	567	315
														5905	4082	474	567	314
														5910	4079	470	567	312
														5915	4089	474	568	313
														5920	4087	472	567	313
														5925	4083	473	569	313
														5930	4093	473	570	316
														5935	4089	472	567	310
														5940	4088	474	570	315
														5945	4087	473	571	313
														5950	4089	470	571	314
														5955	4100	476	571	314
														5960	4097	472	571	317
														5965	4099	473	570	313
														5970	4100	474	571	313
														5975	4102	472	569	313
														5980	4097	475	574	316
														5985	4096	474	571	315
														5990	4096	474	572	310
														5995	4101	473	570	315
														6000	4104	474	571	317
														6005	4103	472	568	313
														6010	4104	473	575	317
														6015	4110	473	573	315
														6020	4110	473	573	315
														6025	4114	472	571	312
														6030	4114	472	571	313
														6035	4103	471	571	316
														6040	4111	473	570	314
														6045	4109	474	573	315
														6050	4114	471	573	315
														6055	4109	474	570	315
														6060	4117	473	573	315
														6065	4119	474	568	312
														6070	4115	473	572	313
														6075	4117	475	572	315
														6080	4121	472	573	313
														6085	4116	471	571	315
														6090	4118	473	573	314
														6095	4125	473	571	313
														6100	4126	472	573	311
														6105	4121	476	575	317
														6110	4126	473	573	315
														6115	4126	474	576	318
														6120	4127	475	573	315
														6125	4127	472	575	314
														6130	4133	476	575	314
														6135	4123	473	570	312
														6140	4134	474	575	311
														6145	4127	473	573	312
														6150	4133	472	573	313
														6155	4131	473	575	312
														6160	4139	473	574	313
														6165	4133	475	577	313
														6170	4135	472	575	311
														6175	4140	473	575	315
														6180	4130	474	576	312
														6185	4139	474	579	315
														6190	4133	471	577	312
														6195	4143	475	579	313
														6200	4141	475	574	315
														6205	4144	474	577	312
														6210	4144	475	579	312
														6215	4145	473	578	313
														6220	4148	473	580	314
														6225	4149	476	581	313
														6230	4147	470	578	313
														6235	4147	475	582	313
														6240	4149	472	579	312
														6245	4150	473	582	310
														6250	4149	472	579	311
														6255	4157	475	580	313
														6260	4150	475	579	313
														6265	4151	474	580	311
														6270	4156	473	578	309
														6275	4157	475	584	312
														6280	4164	473	583	313
														6285	4162	473	578	310
														6290	4158	474	582	313
														6295	4163	470	581	312
														6300	4162	472	580	312
														6305	4164	473	582	311
														6310	4160	474	583	313
														6315	4162	473	583	313
														6320	4158	472	580	312
														6325	4168	475	585	313
														6330	4169	474	583	311
														6335	4167	474	582	312
														6340	4161	473	583	310
														6345	4169	472	584	312
														6350	4169	473	581	311
														6355	4168	473	583	313
														6360	4174	474	583	311
														6365	4166	473	583	311
														6370	4169	469	580	312
														6375	4175	475	584	310
														6380	4176	473	583	312
														6385	4175	471	584	308
														6390	4180	474	584	312
														6395	4174	471	584	310
														6400	4183	472	581	310
														6405	4176	473	584	310
														6410	4188	471	583	313
														6415	4180	470	583	311
														6420	4174	472	584	310
														6425	4189	472	584	311
														6430	4186	473	587	311
														6435	4183	473	588	311
														6440	4183	474	586	310
														6445	4181	473	584	310
														6450	4184	474	585	311
														6455	4186	470	583	309
														6460	4186	472	586	309
														6465	4191	472	585	309
														6470	4190	471	586	310
														6475	4191	471	587	310
														6480	4196	473	589	308
														6485	4193	471	587	309
														6490	4196	477	590	309
														6495	4198	471	589	307
														6500	4203	474	588	310
														6505	4195	473	589	311
														6510	4199	470	585	307
														6515	4197	471	590	312
														6520	4201	471	589	310
														6525	4200	473	589	311
														6530	4202	473	592	310
														6535	4204	474	588	310
														6540	4204	470	588	309
														6545	4209	471	590	309
														6550	4208	473	591	308
														6555	4211	473	591	308
														6560	4207	473	591	307
														6565	4216	474	590	311
														6570	4218	475	595	310
														6575	4216	475	593	309
														6580	4220	472	589	308
														6585	4220	471	592	308
														6590	4222	473	591	309
														6595	4220	473	590	308
														6600	4217	473	593	310
														6605	4228	475	592	306
														6610	4227	471	590	309
														6615	4230	474	593	308
														6620	4230	472	590	310
														6625	4229	470	592	307
														6630	4234	471	596	307
														6635	4233	471	591	309
														6640	4242	472	590	309
														6645	4228	471	591	306
														6650	4236	472	591	307
														6655	4238	470	591	307
														6660	4241	469	593	307
														6665	4237	469	592	307
														6670	4243	471	592	307
														6675	4249	468	593	305
														6680	4243	470	596	308
														6685	4248	471	594	308
														6690	4250	472	598	306
														6695	4246	469	591	305
														6700	4252	469	595	304
														6705	4256	472	595	307
														6710	4246	472	597	307
														6715	4250	470	597	303
														6720	4254	468	595	306
														6725	4253	471	596	308
														6730	4252	474	599	309
														6735	4262	470	597	307
														6740	4263	473	596	308
														6745	4259	471	597	306
														6750	4257	470	597	307
														6755	4257	471	598	305
														6760	4260	470	595	305
														6765	4264	471	601	308
														6770	4264	471	603	307
														6775	4263	468	598	305
														6780	4268	470	601	305
														6785	4269	469	601	304
														6790	4271	468	602	306
														6795	4274	471	603	305
														6800	4273	472	598	308
														6805	4265	469	603	307
														6810	4277	470	600	305
														6815	4272	471	599	307
														6820	4272	470	602	305
														6825	4278	469	599	303
														6830	4280	469	600	306
														6835	4281	475	602	308
														6840	4277	472	601	307
														6845	4280	470	601	305
														6850	4285	470	601	305
														6855	4285	472	601	307
														6860	4276	469	597	305
														6865	4280	472	599	305
														6870	4286	467	599	305
														6875	4284	473	602	306
														6880	4288	472	597	304
														6885	4289	469	601	307
														6890	4287	471	602	305
														6895	4292	471	603	305
														6900	4291	470	604	303
														6905	4287	470	604	305
														6910	4293	469	603	305
														6915	4296	474	601	306
														6920	4295	470	600	305
														6925	4294	469	597	304
														6930	4295	467	598	302
														6935	4303	471	604	306
														6940	4300	469	600	303
														6945	4303	470	600	305
														6950	4302	466	603	304
														6955	4308	471	604	306
														6960	4299	467	600	301
														6965	4302	469	603	303
														6970	4306	466	600	304
														6975	4305	469	603	304
														6980	4310	470	600	306
														6985	4302	467	601	304
														6990	4308	471	603	307
														6995	4307	468	604	304
														7000	4313	474	603	306
														7005	4313	469	600	302
														7010	4315	468	606	303
														7015	4311	465	604	301
														7020	4308	467	603	302
														7025	4313	471	604	303
														7030	4315	470	603	304
														7035	4318	468	605	304
														7040	4321	469	604	304
														7045	4321	469	606	306
														7050	4324	473	605	302
														7055	4315	472	607	303
														7060	4321	468	606	304
														7065	4317	469	601	304
														7070	4326	463	602	303
														7075	4325	468	606	306
														7080	4322	468	605	301
														7085	4324	467	603	301
														7090	4328	470	606	303
														7095	4326	469	604	304
														7100	4328	467	605	304
														7105	4330	473	609	302
														7110	4320	468	609	302
														7115	4331	467	608	301
														7120	4330	466	606	301
														7125	4325	468	604	300
														7130	4329	470	606	302
														7135	4328	469	609	305
														7140	4334	468	605	300
														7145	4326	469	608	301
														7150	4329	468	609	305
														7155	4329	465	606	299
														7160	4330	470	608	305
														7165	4336	466	610	303
														7170	4333	468	609	303
														7175	4332	469	609	304
														7180	4332	467	610	304
														7185	4335	469	608	302
														7190	4337	468	611	303
														7195	4336	468	609	299
														7200	4337	467	609	303
														7205	4330	467	610	301
														7210	4337	468	609	302
														7215	4334	468	612	300
														7220	4337	468	610	302
														7225	4344	470	613	303
														7230	4338	464	612	302
														7235	4336	469	612	301
														7240	4339	471	614	302
														7245	4334	469	614	300
														7250	4347	469	614	304
														7255	4338	464	609	299
														7260	4338	469	615	301
														7265	4341	465	614	300
														7270	4337	467	615	300
														7275	4346	468	617	301
														7280	4340	467	616	302
														7285	4345	469	615	301
														7290	4341	471	616	303
														7295	4343	468	614	301
														7300	4346	469	614	305
														7305	4345	468	613	299
														7310	4347	471	617	303
														7315	4347	467	613	300
														7320	4346	468	616	300
														7325	4350	465	617	303
														7330	4339	466	614	300
														7335	4345	470	612	298
														7340	4355	467	615	303
														7345	4344	469	615	301
														7350	4350	468	613	304
														7355	4352	470	618	301
														7360	4347	466	614	300
														7365	4351	467	616	300
														7370	4348	466	617	303
														7375	4348	466	616	300
														7380	4352	469	619	300
														7385	4360	466	620	302
														7390	4354	468	617	301
														7395	4361	466	618	301
														7400	4353	465	617	298
														7405	4353	469	618	298
														7410	4355	465	616	301
														7415	4356	469	621	301
														7420	4356	469	619	303
														7425	4359	472	624	303
														7430	4354	467	620	297
														7435	4363	468	622	302
														7440	4364	468	626	303
														7445	4365	468	620	298
														7450	4359	466	623	301
														7455	4366	469	624	302
														7460	4366	468	622	301
														7465	4360	467	624	300
														7470	4361	470	624	302
														7475	4367	466	626	304
														7480	4371	465	619	301
														7485	4368	468	621	300
														7490	4373	470	624	303
														7495	4371	466	623	301
														7500	4375	468	622	301
														7505	4379	470	625	303
														7510	4380	471	622	302
														7515	4372	467	625	301
														7520	4376	466	623	298
														7525	4376	469	625	298
														7530	4377	467	623	300
														7535	4377	468	623	299
														7540	4379	466	627	298
														7545	4381	467	623	298
														7550	4376	469	627	301
														7555	4386	470	627	302
														7560	4386	468	625	300
														7565	4383	467	625	300
														7570	4391	468	624	301
														7575	4382	468	625	300
														7580	4382	468	624	300
														7585	4379	466	625	299
														7590	4390	469	626	303
														7595	4393	468	626	298
														7600	4391	467	625	301
														7605	4388	466	627	296
														7610	4397	471	633	302
														7615	4398	469	626	297
														7620	4393	468	626	299
														7625	4405	466	624	301
														7630	4398	466	624	301
														7635	4392	462	627	297
														7640	4397	470	629	300
														7645	4392	466	626	296
														7650	4397	467	625	297
														7655	4396	471	626	302
														7660	4392	464	625	294
														7665	4396	465	624	298
														7670	4402	470	628	302
														7675	4401	470	626	298
														7680	4403	466	630	298
														7685	4404	469	632	300
														7690	4404	466	626	295
														7695	4410	470	629	300
														7700	4407	465	628	296
														7705	4404	468	629	298
														7710	4402	469	632	298
														7715	4404	468	628	299
														7720	4407	469	627	298
														7725	4411	467	632	298
														7730	4403	466	630	300
														7735	4405	467	629	296
														7740	4411	466	627	300
														7745	4408	466	630	300
														7750	4412	471	634	301
														7755	4409	470	632	298
														7760	4407	464	629	298
														7765	4403	469	630	298
														7770	4413	466	631	300
														7775	4413	469	627	300
														7780	4412	465	629	300
														7785	4409	470	634	300
														7790	4411	467	632	299
														7795	4405	469	629	298
														7800	4409	468	632	297
														7805	4416	467	633	297
														7810	4415	470	633	297
														7815	4411	470	633	299
														7820	4412	468	635	300
														7825	4405	469	633	298
														7830	4412	466	635	302
														7835	4415	467	636	300
														7840	4417	469	636	300
														7845	4417	469	635	299
														7850	4410	466	635	295
														7855	4414	469	640	299
														7860	4415	470	641	300
														7865	4416	466	636	299
														7870	4420	467	634	297
														7875	4413	471	640	297
														7880	4413	466	639	300
														7885	4414	467	636	297
														7890	4413	469	639	299
														7895	4418	469	637	296
														7900	4425	466	635	293
														7905	4427	468	637	299
														7910	4415	467	638	294
														7915	4424	469	642	296
														7920	4420	467	639	296
														7925	4424	469	639	297
														7930	4421	470	641	297
														7935	4417	467	635	295
														7940	4423	465	640	297
														7945	4420	467	642	297
														7950	4422	470	640	296
														7955	4427	466	639	297
														7960	4430	468	643	298
														7965	4428	468	641	296
														7970	4425	463	638	296
														7975	4431	468	641	297
														7980	4434	466	640	295
														7985	4435	469	640	298
														7990	4433	468	641	297
														7995	4440	466	642	296
														8000	4432	467	638	295

## Sheet: Fig 5
Fig 5a Cascade 1						Fig 5b Cascade 2
time	ATP+thrombin	thrombin	ATP	Blank		time	ATP+thrombin	thrombin	ATP	Blank
0	0	0	0	0		0	0	0	0	0
5	12	0	-2	-1		5	11	1	1	0
10	25	-2	-2	-3		10	24	1	1	0
15	36	-2	-3	-7		15	37	2	3	3
20	50	-5	-5	-9		20	48	2	3	2
25	61	-4	-5	-11		25	62	4	3	5
30	72	-4	-6	-14		30	74	4	5	4
35	82	-7	-5	-15		35	87	4	6	4
40	94	-5	-7	-18		40	100	4	5	6
45	105	-7	-7	-19		45	112	5	6	6
50	113	-7	-7	-20		50	125	5	7	7
55	123	-8	-7	-22		55	140	6	7	8
60	132	-7	-7	-21		60	152	6	7	9
65	141	-8	-8	-23		65	167	8	8	10
70	151	-7	-9	-23		70	178	7	10	10
75	159	-6	-7	-24		75	191	8	10	11
80	166	-7	-9	-24		80	205	6	11	13
85	176	-6	-9	-25		85	216	8	12	13
90	185	-7	-8	-26		90	230	9	12	12
95	190	-8	-8	-25		95	243	9	14	12
100	200	-7	-8	-27		100	253	11	15	12
105	204	-8	-8	-27		105	266	10	16	13
110	211	-5	-8	-27		110	279	10	16	13
115	220	-6	-8	-28		115	291	10	18	14
120	228	-5	-8	-27		120	304	12	18	13
125	235	-5	-8	-28		125	313	12	20	13
130	240	-5	-8	-29		130	326	12	20	16
135	248	-6	-8	-28		135	339	13	21	16
140	253	-4	-8	-28		140	347	13	23	17
145	261	-5	-7	-27		145	356	13	23	17
150	266	-5	-8	-27		150	369	15	25	17
155	273	-6	-7	-28		155	379	14	26	20
160	282	-5	-7	-28		160	390	15	27	19
165	286	-4	-6	-29		165	399	16	28	22
170	294	-5	-7	-28		170	410	17	28	21
175	298	-4	-6	-28		175	419	18	30	22
180	306	-5	-7	-29		180	429	17	32	22
185	313	-4	-5	-29		185	439	18	32	23
190	320	-4	-5	-28		190	449	18	33	26
195	325	-5	-6	-28		195	458	19	35	25
200	332	-2	-5	-28		200	468	20	35	25
205	338	-5	-5	-28		205	476	21	36	28
210	344	-3	-4	-27		210	487	21	37	29
215	351	-4	-5	-28		215	495	22	38	28
220	356	-3	-5	-27		220	506	21	37	30
225	360	-5	-5	-27		225	515	22	39	30
230	368	-4	-5	-27		230	523	22	39	30
235	376	-3	-4	-27		235	532	24	41	33
240	379	-3	-4	-27		240	542	24	41	35
245	385	-6	-4	-27		245	548	25	43	36
250	391	-3	-3	-27		250	560	25	42	35
255	397	-5	-3	-27		255	568	25	43	36
260	401	-6	-4	-26		260	574	25	44	38
265	408	-4	-3	-27		265	584	26	45	38
270	415	-5	-3	-27		270	590	25	45	40
275	421	-4	-2	-26		275	600	27	46	42
280	425	-5	-3	-26		280	606	27	48	41
285	432	-5	-2	-26		285	616	28	47	44
290	439	-5	-2	-26		290	623	29	48	44
295	444	-4	-2	-26		295	632	29	50	46
300	448	-4	-2	-26		300	641	29	51	45
305	454	-4	-3	-26		305	646	30	52	46
310	461	-4	-2	-26		310	657	30	52	48
315	467	-4	-1	-26		315	663	29	54	47
320	471	-6	-1	-25		320	670	31	54	48
325	478	-3	-1	-25		325	677	33	54	50
330	482	-5	-1	-24		330	684	33	55	51
335	486	-5	-2	-25		335	694	34	56	52
340	494	-5	0	-25		340	702	33	57	54
345	497	-4	-1	-23		345	705	34	58	54
350	505	-4	0	-23		350	715	34	58	53
355	509	-4	-1	-24		355	722	33	59	57
360	514	-6	1	-24		360	731	37	59	57
365	522	-5	0	-25		365	737	36	60	59
370	528	-6	1	-25		370	743	36	63	59
375	533	-6	1	-24		375	753	35	62	59
380	537	-4	0	-25		380	757	36	64	59
385	544	-5	1	-24		385	766	37	65	62
390	548	-5	1	-23		390	772	36	66	63
395	553	-5	0	-23		395	778	38	66	63
400	560	-6	2	-23		400	790	38	67	65
405	565	-7	2	-24		405	797	40	69	64
410	572	-5	2	-22		410	803	40	69	63
415	575	-7	1	-23		415	811	40	69	65
420	580	-5	2	-23		420	816	41	71	67
425	587	-6	3	-23		425	824	41	71	67
430	590	-4	3	-23		430	829	41	73	68
435	597	-5	2	-23		435	838	41	73	67
440	603	-7	3	-23		440	845	42	74	70
445	608	-7	3	-22		445	851	43	76	71
450	613	-7	4	-23		450	857	44	77	72
455	619	-6	4	-21		455	865	44	76	70
460	622	-6	3	-23		460	871	45	79	72
465	630	-6	4	-22		465	876	44	78	71
470	635	-5	4	-21		470	883	45	80	72
475	641	-6	4	-22		475	891	47	81	74
480	645	-7	4	-22		480	899	46	80	75
485	648	-6	4	-22		485	903	47	80	74
490	655	-7	4	-21		490	909	47	82	75
495	659	-5	5	-22		495	919	48	84	74
500	666	-7	5	-21		500	926	48	81	78
505	670	-7	4	-21		505	930	50	83	76
510	674	-6	6	-20		510	936	49	85	79
515	681	-7	5	-21		515	942	49	85	79
520	685	-6	6	-22		520	947	50	87	78
525	692	-7	6	-21		525	957	51	87	80
530	696	-6	7	-20		530	961	50	86	80
535	701	-6	7	-20		535	974	52	89	80
540	705	-6	6	-20		540	977	52	87	80
545	708	-6	7	-21		545	983	51	88	83
550	714	-6	6	-20		550	990	53	90	82
555	717	-6	8	-20		555	997	54	90	82
560	725	-6	6	-20		560	1003	54	90	82
565	730	-5	7	-20		565	1008	55	90	82
570	736	-6	8	-20		570	1016	55	91	84
575	740	-7	7	-20		575	1022	54	92	84
580	745	-6	8	-19		580	1026	56	93	85
585	747	-5	8	-19		585	1032	56	93	84
590	754	-5	9	-19		590	1040	57	92	87
595	759	-5	8	-19		595	1045	56	94	86
600	765	-5	8	-19		600	1052	58	94	89
605	770	-6	9	-19		605	1058	58	95	87
610	773	-5	9	-20		610	1062	59	97	87
615	777	-6	9	-19		615	1068	59	97	87
620	780	-7	10	-19		620	1076	59	96	87
625	785	-7	10	-19		625	1083	60	97	89
630	791	-6	10	-19		630	1089	60	98	88
635	797	-5	10	-18		635	1092	62	97	91
640	803	-6	11	-18		640	1100	61	98	92
645	807	-5	11	-19		645	1106	63	100	91
650	811	-6	11	-18		650	1112	63	100	92
655	817	-6	11	-18		655	1115	64	100	90
660	822	-6	11	-18		660	1122	63	99	93
665	824	-6	11	-18		665	1129	64	100	94
670	832	-5	12	-19		670	1135	64	100	92
675	835	-6	12	-18		675	1142	65	102	93
680	838	-5	12	-17		680	1145	65	102	93
685	841	-5	13	-17		685	1151	67	101	93
690	846	-5	13	-18		690	1160	67	102	93
695	856	-7	13	-17		695	1163	67	103	95
700	859	-6	14	-18		700	1170	68	103	95
705	862	-5	14	-18		705	1174	70	104	96
710	867	-6	14	-17		710	1183	70	103	96
715	875	-5	13	-17		715	1188	71	105	97
720	874	-7	14	-17		720	1192	71	105	96
725	879	-7	14	-16		725	1198	70	104	98
730	880	-5	15	-17		730	1204	71	106	97
735	890	-7	15	-17		735	1210	72	106	97
740	894	-6	16	-17		740	1217	73	106	97
745	899	-5	15	-16		745	1220	73	107	97
750	901	-6	16	-16		750	1228	73	107	97
755	906	-7	17	-16		755	1230	74	107	99
760	913	-6	16	-17		760	1237	75	106	99
765	913	-6	17	-16		765	1243	74	107	100
770	920	-6	18	-15		770	1250	76	109	99
775	924	-6	16	-16		775	1255	76	110	101
780	925	-7	17	-15		780	1257	76	110	101
785	929	-6	17	-15		785	1264	77	110	102
790	934	-5	18	-16		790	1271	77	110	100
795	941	-5	17	-15		795	1272	78	112	101
800	946	-6	19	-16		800	1278	78	111	101
805	950	-5	19	-16		805	1285	78	111	103
810	953	-6	19	-16		810	1291	79	113	102
815	958	-5	20	-16		815	1294	80	113	102
820	963	-5	18	-16		820	1299	81	112	103
825	964	-5	19	-16		825	1303	82	114	103
830	969	-5	20	-15		830	1311	82	113	103
835	976	-6	20	-15		835	1315	83	114	103
840	979	-3	21	-15		840	1321	82	115	104
845	982	-6	21	-15		845	1325	84	115	103
850	987	-5	21	-14		850	1331	84	115	106
855	992	-5	22	-14		855	1335	85	116	104
860	1000	-6	22	-15		860	1340	85	116	106
865	1002	-4	23	-14		865	1345	86	118	105
870	1002	-5	23	-14		870	1351	86	117	105
875	1007	-4	23	-14		875	1356	86	118	104
880	1014	-5	23	-13		880	1360	86	120	107
885	1016	-4	23	-14		885	1364	88	119	105
890	1022	-5	23	-15		890	1369	90	121	106
895	1027	-4	24	-13		895	1373	88	120	107
900	1031	-4	24	-14		900	1380	90	123	105
905	1034	-6	23	-13		905	1381	90	122	107
910	1038	-4	24	-13		910	1386	91	121	106
915	1041	-4	23	-14		915	1394	91	124	109
920	1046	-4	25	-14		920	1395	91	123	106
925	1050	-5	25	-14		925	1401	92	124	107
930	1055	-5	25	-14		930	1408	92	123	106
935	1061	-5	26	-13		935	1414	92	125	109
940	1065	-2	26	-14		940	1419	95	127	108
945	1066	-4	26	-13		945	1419	94	126	109
950	1075	-2	26	-13		950	1423	94	126	109
955	1080	-5	27	-13		955	1429	95	128	109
960	1079	-3	27	-12		960	1435	96	128	109
965	1083	-3	28	-13		965	1440	97	129	109
970	1090	-3	29	-13		970	1445	96	133	109
975	1090	-3	29	-12		975	1451	98	131	110
980	1094	-2	29	-12		980	1452	98	131	110
985	1101	-3	28	-13		985	1457	99	133	110
990	1101	-4	29	-12		990	1462	98	133	109
995	1106	-3	29	-13		995	1467	101	134	110
1000	1114	-3	30	-12		1000	1466	98	136	110
1005	1115	-3	30	-12		1005	1472	100	134	111
1010	1119	-3	31	-12		1010	1477	100	136	112
1015	1122	-3	29	-12		1015	1484	100	138	112
1020	1126	-3	31	-12		1020	1488	102	137	112
1025	1129	-2	30	-11		1025	1492	102	139	111
1030	1139	-2	31	-11		1030	1493	101	139	111
1035	1139	-3	32	-11		1035	1501	103	142	113
1040	1143	-1	32	-12		1040	1502	104	143	111
1045	1149	-4	32	-10		1045	1509	104	142	112
1050	1150	-2	32	-11		1050	1513	105	145	112
1055	1154	-2	32	-10		1055	1515	106	144	112
1060	1160	-2	31	-11		1060	1519	105	145	112
1065	1161	-1	33	-11		1065	1524	107	147	113
1070	1169	-2	33	-11		1070	1529	105	149	113
1075	1171	-3	34	-11		1075	1533	107	148	111
1080	1174	-1	34	-11		1080	1535	108	149	114
1085	1178	-1	36	-11		1085	1539	109	150	114
1090	1183	0	35	-10		1090	1547	109	151	114
1095	1181	0	35	-10		1095	1548	109	153	111
1100	1188	-1	34	-10		1100	1552	109	153	114
1105	1193	-1	36	-11		1105	1555	112	154	116
1110	1194	-1	36	-11		1110	1558	110	154	113
1115	1197	-2	37	-9		1115	1562	111	158	113
1120	1203	-1	36	-10		1120	1566	111	157	115
1125	1211	-1	38	-11		1125	1570	112	158	114
1130	1214	-1	37	-10		1130	1575	111	161	114
1135	1213	-1	38	-10		1135	1576	114	161	115
1140	1222	0	38	-10		1140	1580	114	163	115
1145	1225	0	38	-9		1145	1585	115	164	115
1150	1229	0	37	-10		1150	1591	116	163	117
1155	1233	-1	38	-10		1155	1590	114	165	116
1160	1236	0	39	-9		1160	1597	116	166	116
1165	1241	1	39	-10		1165	1599	116	166	115
1170	1245	1	41	-9		1170	1606	117	168	116
1175	1253	1	40	-9		1175	1607	117	169	116
1180	1255	1	39	-9		1180	1607	118	170	116
1185	1259	0	41	-8		1185	1612	118	173	118
1190	1261	0	41	-10		1190	1619	119	171	115
1195	1264	1	41	-9		1195	1619	120	174	115
1200	1267	1	42	-9		1200	1626	120	174	117
1205	1271	1	42	-8		1205	1630	120	176	116
1210	1274	2	43	-9		1210	1634	120	177	118
1215	1280	2	42	-8		1215	1633	122	177	118
1220	1284	3	43	-8		1220	1637	121	178	116
1225	1289	2	43	-8		1225	1639	122	180	115
1230	1289	4	43	-8		1230	1644	123	179	116
1235	1299	5	44	-7		1235	1650	122	181	118
1240	1297	4	44	-8		1240	1651	123	180	120
1245	1301	4	43	-9		1245	1655	124	185	117
1250	1308	4	44	-9		1250	1657	123	185	118
1255	1311	4	44	-8		1255	1661	125	186	118
1260	1313	4	45	-7		1260	1668	125	186	115
1265	1316	5	45	-7		1265	1671	127	187	119
1270	1321	4	45	-8		1270	1674	127	188	117
1275	1325	4	45	-6		1275	1673	126	190	118
1280	1327	3	47	-7		1280	1681	127	192	117
1285	1333	5	46	-8		1285	1684	128	192	117
1290	1337	5	46	-7		1290	1688	128	192	120
1295	1338	5	47	-7		1295	1691	128	193	118
1300	1341	5	48	-6		1300	1694	130	195	120
1305	1343	5	48	-7		1305	1697	129	196	117
1310	1349	5	47	-6		1310	1697	130	197	118
1315	1354	5	49	-6		1315	1705	130	198	120
1320	1357	5	48	-6		1320	1704	131	200	119
1325	1359	7	48	-6		1325	1709	132	200	119
1330	1367	5	48	-7		1330	1714	131	199	120
1335	1369	5	49	-7		1335	1716	133	202	120
1340	1371	9	49	-6		1340	1718	132	203	118
1345	1375	6	49	-7		1345	1722	134	204	119
1350	1382	5	51	-6		1350	1727	133	204	119
1355	1383	6	51	-6		1355	1727	134	208	119
1360	1387	6	51	-6		1360	1733	135	207	120
1365	1393	7	51	-6		1365	1735	135	208	120
1370	1393	7	53	-6		1370	1734	136	209	120
1375	1397	5	53	-5		1375	1737	136	211	119
1380	1400	6	52	-5		1380	1745	137	211	119
1385	1404	5	53	-6		1385	1746	137	212	121
1390	1406	8	53	-6		1390	1748	137	214	119
1395	1409	7	53	-5		1395	1756	138	213	120
1400	1416	8	55	-5		1400	1750	139	214	120
1405	1413	9	53	-4		1405	1756	139	215	121
1410	1420	7	54	-4		1410	1759	140	215	121
1415	1425	7	54	-4		1415	1763	140	218	121
1420	1426	8	53	-5		1420	1767	141	218	119
1425	1432	8	55	-6		1425	1765	141	219	121
1430	1438	8	55	-5		1430	1774	142	220	119
1435	1435	9	55	-4		1435	1772	141	223	121
1440	1439	8	56	-3		1440	1777	141	222	121
1445	1445	9	58	-4		1445	1782	142	224	119
1450	1446	10	57	-4		1450	1785	142	223	121
1455	1452	9	56	-4		1455	1785	142	226	121
1460	1454	10	57	-4		1460	1786	145	226	121
1465	1460	10	58	-4		1465	1791	144	226	121
1470	1465	9	57	-4		1470	1796	143	228	121
1475	1469	10	58	-4		1475	1795	144	229	120
1480	1467	10	59	-4		1480	1799	145	228	120
1485	1471	10	59	-3		1485	1802	144	231	121
1490	1477	9	60	-3		1490	1805	147	231	124
1495	1476	9	59	-3		1495	1808	146	233	122
1500	1481	12	59	-3		1500	1811	147	233	124
1505	1481	12	59	-2		1505	1814	145	235	124
1510	1489	10	60	-3		1510	1815	148	236	122
1515	1490	11	61	-2		1515	1817	148	237	121
1520	1495	11	60	-2		1520	1821	148	237	122
1525	1497	12	60	-2		1525	1826	149	237	124
1530	1502	12	61	-2		1530	1827	151	238	121
1535	1505	14	62	-2		1535	1829	150	239	121
1540	1509	13	62	-3		1540	1834	149	242	122
1545	1510	12	61	-3		1545	1837	151	240	122
1550	1517	13	62	-2		1550	1837	153	242	120
1555	1514	12	63	-3		1555	1840	152	243	122
1560	1524	14	64	-3		1560	1845	152	243	123
1565	1524	14	62	-2		1565	1844	153	244	123
1570	1527	13	64	-1		1570	1850	154	245	124
1575	1533	14	64	-2		1575	1852	154	247	124
1580	1539	13	64	-2		1580	1850	154	248	122
1585	1533	14	64	-1		1585	1858	153	247	123
1590	1539	13	65	-1		1590	1861	154	250	121
1595	1542	14	64	-1		1595	1861	154	251	125
1600	1545	14	66	-2		1600	1864	154	250	121
1605	1550	13	64	-1		1605	1865	155	251	124
1610	1554	15	66	-1		1610	1867	155	252	123
1615	1556	15	66	-2		1615	1872	156	253	123
1620	1557	16	67	-1		1620	1869	158	254	126
1625	1562	15	67	-2		1625	1874	157	256	124
1630	1565	15	67	0		1630	1878	158	256	123
1635	1567	17	67	-1		1635	1877	157	256	124
1640	1573	18	67	0		1640	1883	157	257	125
1645	1574	17	67	0		1645	1884	159	257	126
1650	1581	15	68	-2		1650	1887	160	259	125
1655	1584	15	69	0		1655	1887	159	260	124
1660	1584	17	68	0		1660	1892	161	262	124
1665	1587	17	69	0		1665	1894	160	262	124
1670	1588	15	69	-1		1670	1897	160	263	125
1675	1593	16	70	0		1675	1892	162	263	125
1680	1597	18	69	-1		1680	1896	162	265	125
1685	1601	19	70	1		1685	1899	162	265	126
1690	1604	17	69	0		1690	1904	163	266	125
1695	1610	18	72	0		1695	1904	163	267	126
1700	1605	21	71	0		1700	1903	163	267	125
1705	1613	18	70	0		1705	1907	163	268	125
1710	1615	20	71	0		1710	1913	163	267	125
1715	1619	19	72	1		1715	1913	166	272	124
1720	1620	20	71	1		1720	1914	166	270	126
1725	1626	19	72	1		1725	1912	166	271	127
1730	1632	21	73	1		1730	1917	167	272	126
1735	1630	20	73	1		1735	1920	167	272	128
1740	1634	22	74	0		1740	1924	167	274	126
1745	1635	21	74	1		1745	1926	167	274	127
1750	1640	21	74	1		1750	1926	169	275	128
1755	1643	20	75	2		1755	1926	169	276	127
1760	1646	22	74	3		1760	1929	169	276	127
1765	1647	22	75	2		1765	1931	169	277	129
1770	1652	20	75	1		1770	1931	169	277	127
1775	1655	22	75	1		1775	1932	171	278	127
1780	1658	22	76	2		1780	1937	170	281	128
1785	1661	20	75	1		1785	1939	171	281	128
1790	1669	22	76	1		1790	1939	169	281	128
1795	1667	23	77	1		1795	1943	173	282	129
1800	1669	26	77	2		1800	1944	173	284	129
1805	1673	22	78	2		1805	1946	172	282	129
1810	1683	23	78	2		1810	1947	174	285	127
1815	1679	25	78	3		1815	1947	174	285	130
1820	1682	24	78	3		1820	1948	174	286	130
1825	1683	24	79	2		1825	1951	173	286	128
1830	1688	25	79	2		1830	1956	175	287	128
1835	1690	24	79	3		1835	1957	174	288	129
1840	1697	25	79	2		1840	1958	175	290	128
1845	1699	25	79	2		1845	1960	176	289	128
1850	1705	26	80	3		1850	1960	176	289	127
1855	1707	25	82	3		1855	1962	177	291	130
1860	1709	26	82	2		1860	1964	178	293	129
1865	1708	26	82	3		1865	1966	178	291	128
1870	1711	25	82	5		1870	1971	178	293	130
1875	1718	27	82	3		1875	1971	179	292	129
1880	1713	28	82	3		1880	1970	179	293	131
1885	1716	28	83	4		1885	1976	180	296	128
1890	1726	26	83	4		1890	1973	180	296	128
1895	1728	27	83	4		1895	1979	180	296	130
1900	1728	26	83	4		1900	1979	181	298	128
1905	1731	28	84	4		1905	1983	181	297	131
1910	1733	27	85	6		1910	1983	181	300	129
1915	1740	29	85	5		1915	1982	182	301	131
1920	1742	28	85	5		1920	1982	182	301	130
1925	1743	28	84	5		1925	1985	183	302	131
1930	1747	29	87	4		1930	1988	184	302	127
1935	1749	29	86	5		1935	1992	184	302	129
1940	1751	29	87	5		1940	1988	184	301	129
1945	1752	29	86	6		1945	1991	184	305	130
1950	1753	30	88	6		1950	1993	185	304	131
1955	1758	29	87	5		1955	1995	186	305	127
1960	1761	31	87	6		1960	1992	185	306	131
1965	1765	30	87	5		1965	1994	185	307	131
1970	1768	30	87	5		1970	1998	186	306	131
1975	1769	31	88	6		1975	1997	186	308	132
1980	1775	29	88	5		1980	1997	187	310	129
1985	1776	32	90	6		1985	2004	188	311	131
1990	1771	31	88	5		1990	2000	189	311	133
1995	1775	32	91	6		1995	2004	189	312	129
2000	1780	33	90	6		2000	2001	188	311	130
2005	1783	32	89	7
2010	1786	33	90	6
2015	1789	31	90	6
2020	1796	33	92	5
2025	1799	33	91	6
2030	1799	33	92	6
2035	1804	34	91	7
2040	1805	35	91	6
2045	1807	34	92	7
2050	1810	34	93	7
2055	1811	35	94	8
2060	1818	35	92	8
2065	1821	35	93	7
2070	1821	36	93	6
2075	1824	36	93	8
2080	1827	35	93	8
2085	1833	36	94	7
2090	1835	36	94	8
2095	1836	38	94	8
2100	1839	37	94	8
2105	1842	37	96	8
2110	1845	38	95	8
2115	1845	37	97	10
2120	1852	39	97	8
2125	1855	36	97	8
2130	1860	38	96	7
2135	1861	38	96	9
2140	1865	39	96	8
2145	1868	39	97	10
2150	1867	40	99	9
2155	1868	40	98	9
2160	1871	38	98	9
2165	1881	39	100	9
2170	1879	41	99	8
2175	1886	41	99	8
2180	1888	41	99	9
2185	1889	43	99	9
2190	1890	41	100	9
2195	1894	42	101	10
2200	1897	43	102	8
2205	1898	41	100	9
2210	1903	42	101	10
2215	1903	41	101	9
2220	1908	41	101	10
2225	1906	42	101	9
2230	1915	43	101	10
2235	1917	44	103	11
2240	1915	44	104	10
2245	1921	44	103	10
2250	1930	44	104	11
2255	1923	44	103	9
2260	1928	44	104	11
2265	1928	44	104	11
2270	1930	44	105	12
2275	1938	45	104	11
2280	1939	45	103	11
2285	1944	46	104	12
2290	1946	46	105	11
2295	1947	45	107	11
2300	1956	46	105	11
2305	1953	48	107	12
2310	1952	47	105	11
2315	1956	45	107	12
2320	1957	48	107	11
2325	1960	48	107	12
2330	1964	47	108	12
2335	1967	48	109	12
2340	1968	49	109	12
2345	1972	49	108	12
2350	1980	49	107	12
2355	1979	50	109	13
2360	1977	49	110	12
2365	1979	49	110	12
2370	1981	49	109	12
2375	1984	51	110	13
2380	1984	51	111	12
2385	1990	52	111	14
2390	1991	50	112	14
2395	1996	50	110	13
2400	1996	52	111	13
2405	1995	54	112	14
2410	2004	52	112	13
2415	2007	54	113	13
2420	2005	52	113	15
2425	2003	55	113	14
2430	2010	53	114	15
2435	2013	53	115	14
2440	2016	54	115	14
2445	2023	52	116	14
2450	2020	53	115	14
2455	2025	54	116	14
2460	2032	52	116	15
2465	2031	53	116	15
2470	2034	54	117	13
2475	2033	54	117	15
2480	2039	56	117	13
2485	2036	56	118	17
2490	2043	55	117	16
2495	2045	57	118	15
2500	2049	56	118	15
2505	2047	56	119	15
2510	2054	57	118	15
2515	2053	58	119	17
2520	2058	58	119	15
2525	2059	58	120	16
2530	2061	59	120	16
2535	2056	58	121	16
2540	2064	58	121	17
2545	2067	58	121	15
2550	2067	59	120	17
2555	2074	58	121	16
2560	2075	61	121	16
2565	2077	59	122	17
2570	2077	62	122	17
2575	2082	61	121	16
2580	2079	60	124	16
2585	2087	62	122	17
2590	2088	61	123	17
2595	2088	62	123	17
2600	2093	61	124	17
2605	2097	61	123	18
2610	2101	62	124	17
2615	2101	62	124	18
2620	2104	62	125	18
2625	2103	63	125	17
2630	2108	63	124	18
2635	2112	65	125	17
2640	2110	62	125	18
2645	2111	64	126	18
2650	2117	65	126	18
2655	2117	64	126	18
2660	2122	66	128	17
2665	2127	64	128	17
2670	2125	65	128	19
2675	2125	66	128	19
2680	2129	65	128	19
2685	2133	67	127	18
2690	2135	67	129	19
2695	2129	66	128	19
2700	2132	67	129	18
2705	2136	68	129	19
2710	2138	68	130	19
2715	2139	69	129	20
2720	2141	68	131	19
2725	2148	69	131	19
2730	2147	68	129	19
2735	2147	69	130	20
2740	2149	70	130	20
2745	2149	71	130	19
2750	2154	70	132	19
2755	2154	70	133	19
2760	2159	70	131	20
2765	2160	70	132	21
2770	2164	71	133	20
2775	2166	71	132	19
2780	2170	71	133	19
2785	2176	71	133	19
2790	2176	71	134	20
2795	2174	70	133	21
2800	2179	71	134	21
2805	2174	72	134	20
2810	2181	75	134	20
2815	2185	74	133	21
2820	2192	73	136	20
2825	2193	72	135	22
2830	2198	74	136	22
2835	2200	74	136	21
2840	2199	73	136	22
2845	2203	74	136	22
2850	2204	75	136	22
2855	2204	74	136	20
2860	2214	74	136	22
2865	2213	75	136	22
2870	2212	76	138	21
2875	2216	76	138	23
2880	2227	76	137	22
2885	2222	75	138	23
2890	2228	76	138	23
2895	2227	77	139	22
2900	2233	78	140	22
2905	2230	77	139	24
2910	2236	77	140	23
2915	2240	78	141	23
2920	2241	78	140	24
2925	2242	78	141	23
2930	2246	79	141	23
2935	2251	79	142	23
2940	2253	78	142	24
2945	2253	79	142	23
2950	2262	79	141	24
2955	2254	81	142	24
2960	2260	81	142	24
2965	2260	80	142	24
2970	2263	81	144	24
2975	2267	82	143	24
2980	2269	80	144	25
2985	2270	82	143	24
2990	2279	83	144	24
2995	2280	83	144	25
3000	2279	83	145	25
3005	2282	82	145	25
3010	2276	84	144	25
3015	2283	83	145	25
3020	2285	83	146	25
3025	2286	85	145	25
3030	2291	85	146	25
3035	2295	84	147	26
3040	2293	85	146	26
3045	2299	84	146	26
3050	2298	83	146	26
3055	2301	86	146	27
3060	2303	85	147	26
3065	2299	85	147	27
3070	2306	85	147	26
3075	2305	84	147	26
3080	2305	84	149	26
3085	2306	85	149	27
3090	2310	86	150	27
3095	2310	89	148	27
3100	2313	88	150	25
3105	2315	88	148	27
3110	2316	88	149	26
3115	2321	89	151	27
3120	2324	87	150	28
3125	2323	88	150	27
3130	2325	88	151	28
3135	2324	90	152	27
3140	2328	89	151	28
3145	2331	90	150	26
3150	2331	91	152	27
3155	2336	90	153	28
3160	2342	91	152	28
3165	2342	91	153	28
3170	2345	91	154	27
3175	2345	90	153	28
3180	2348	93	154	27
3185	2349	92	154	29
3190	2357	92	153	28
3195	2358	92	155	29
3200	2362	91	155	29
3205	2363	93	156	28
3210	2367	93	154	29
3215	2366	91	154	28
3220	2367	94	154	29
3225	2366	93	154	28
3230	2375	95	156	29
3235	2372	94	155	28
3240	2374	94	155	29
3245	2374	94	158	31
3250	2383	96	156	30
3255	2385	96	156	30
3260	2387	96	158	29
3265	2387	97	156	30
3270	2393	96	157	30
3275	2385	96	157	31
3280	2398	97	159	30
3285	2391	98	158	31
3290	2401	98	158	31
3295	2398	95	158	31
3300	2403	97	160	30
3305	2406	97	161	31
3310	2409	100	161	31
3315	2412	98	160	30
3320	2411	98	160	32
3325	2416	100	161	31
3330	2416	99	161	32
3335	2428	100	160	32
3340	2428	99	161	32
3345	2423	101	162	31
3350	2426	100	161	32
3355	2430	101	162	31
3360	2434	98	162	32
3365	2434	103	163	32
3370	2435	101	163	32
3375	2440	102	164	31
3380	2442	102	163	33
3385	2444	101	163	32
3390	2442	103	164	32
3395	2444	102	164	32
3400	2442	103	163	33
3405	2443	104	165	32
3410	2455	102	163	33
3415	2449	103	164	32
3420	2456	103	165	33
3425	2457	103	167	33
3430	2463	105	167	32
3435	2461	105	166	33
3440	2468	105	165	32
3445	2465	106	166	33
3450	2466	104	167	33
3455	2468	106	168	33
3460	2472	105	167	34
3465	2472	104	167	34
3470	2477	106	168	32
3475	2477	106	167	35
3480	2476	106	168	34
3485	2480	106	169	34
3490	2480	106	170	34
3495	2478	108	169	35
3500	2484	107	168	34
3505	2488	107	169	35
3510	2485	107	169	35
3515	2488	109	169	35
3520	2492	109	168	35
3525	2494	108	170	36
3530	2497	111	172	34
3535	2500	109	170	33
3540	2500	110	170	35
3545	2501	109	170	35
3550	2503	110	173	36
3555	2504	109	170	36
3560	2503	111	172	37
3565	2505	110	171	37
3570	2511	112	172	35
3575	2513	112	173	37
3580	2516	113	173	35
3585	2520	113	175	36
3590	2524	112	173	37
3595	2521	112	175	37
3600	2524	115	173	37
3605	2526	114	175	36
3610	2524	112	175	37
3615	2531	113	173	37
3620	2527	114	175	37
3625	2535	114	175	37
3630	2529	113	177	37
3635	2531	114	175	36
3640	2540	115	174	37
3645	2540	116	176	38
3650	2541	116	179	38
3655	2544	116	177	38
3660	2546	117	177	37
3665	2544	115	177	37
3670	2549	116	177	39
3675	2543	118	177	39
3680	2553	116	177	38
3685	2554	117	178	39
3690	2554	117	180	38
3695	2557	119	178	38
3700	2557	118	178	38
3705	2568	118	180	38
3710	2559	119	180	39
3715	2563	120	179	41
3720	2567	119	180	39
3725	2571	120	181	40
3730	2573	120	179	39
3735	2575	120	181	40
3740	2579	119	182	39
3745	2574	119	181	39
3750	2582	120	182	39
3755	2582	123	182	40
3760	2585	122	182	40
3765	2587	121	180	40
3770	2592	123	183	40
3775	2590	121	181	40
3780	2594	123	183	41
3785	2592	121	184	41
3790	2595	123	183	40
3795	2599	123	184	40
3800	2603	123	184	41
3805	2608	124	183	41
3810	2605	124	184	41
3815	2607	124	185	40
3820	2610	124	185	41
3825	2611	124	183	42
3830	2613	124	185	41
3835	2609	123	185	41
3840	2616	127	185	42
3845	2613	125	184	41
3850	2622	126	185	41
3855	2619	125	184	43
3860	2629	126	184	42
3865	2629	127	186	43
3870	2631	126	187	41
3875	2630	126	186	42
3880	2629	128	186	43
3885	2633	129	187	43
3890	2629	127	188	42
3895	2633	129	186	42
3900	2638	130	188	43
3905	2643	128	188	41
3910	2641	130	188	43
3915	2643	129	189	42
3920	2646	130	189	42
3925	2652	130	189	43
3930	2648	130	189	43
3935	2648	133	188	43
3940	2651	131	190	42
3945	2656	133	190	44
3950	2661	131	190	42
3955	2656	131	191	44
3960	2662	134	189	42
3965	2664	132	191	43
3970	2665	133	191	43
3975	2672	132	190	43
3980	2668	135	190	44
3985	2670	133	192	44
3990	2671	133	192	45
3995	2676	135	192	45
4000	2680	133	191	43
4005	2679	134	191	44
4010	2681	134	194	45
4015	2684	134	192	45
4020	2695	133	193	45
4025	2694	137	195	44
4030	2688	136	194	45
4035	2691	137	194	45
4040	2693	136	194	45
4045	2696	135	192	45
4050	2697	137	194	45
4055	2698	138	193	45
4060	2692	138	195	46
4065	2702	138	194	46
4070	2700	137	195	46
4075	2704	138	196	45
4080	2708	139	195	46
4085	2710	137	198	45
4090	2708	139	195	46
4095	2710	139	196	46
4100	2709	139	195	46
4105	2707	141	196	47
4110	2710	139	195	48
4115	2712	140	195	47
4120	2719	139	198	47
4125	2718	141	196	46
4130	2724	141	197	47
4135	2724	141	196	47
4140	2727	141	196	47
4145	2725	141	198	47
4150	2725	141	198	47
4155	2727	142	198	48
4160	2730	142	196	47
4165	2732	141	197	48
4170	2736	142	200	48
4175	2733	142	199	47
4180	2740	144	198	48
4185	2739	144	199	49
4190	2742	144	198	49
4195	2740	143	199	48
4200	2743	145	198	49

## Sheet: Fig 6
Fig 6a The toehold exchange-based catalysis					Fig 6b The DNAzyme system
ATP concentration (μM)	Fluorescence change				ATP concentration (μM)	Fluorescence change
0	217	174	119		0	612.667	701.667	653.667
1	524	471	460		1	1091.67	1143.67	1199.67
3	824	771	812		3	1461.67	1521.67	1467.67
10	1308	1251	1264		10	2309.67	2345.67	2415.67
30	1797	1792	1776		30	2902.67	2956.67	3019.67
100	2526	2653	2693		100	3868.67	3963.67	4043.67

## Sheet: Fig S1
Fig S1b Kinetic behaviors with different lengths of toehold
	7-nt				8-nt				9-nt				10-nt				11-nt				12-nt
time	50 nM hairpin strand	50 nM loop strand		time	50 nM hairpin strand	50 nM loop strand		time	50 nM hairpin strand	50 nM loop strand		time	50 nM hairpin strand	50 nM loop strand		time	50 nM hairpin strand	50 nM loop strand		time	50 nM hairpin strand	50 nM loop strand
0	0	0		0	0	0		0	0	0		0	0	0		0	0	0		0	0	0
5	59	8		5	102	5		5	133	9		5	197	11		5	217	7		5	359	10
10	114	17		10	201	9		10	263	17		10	378	21		10	420	17		10	670	21
15	166	23		15	286	15		15	373	27		15	545	31		15	611	26		15	937	30
20	214	27		20	367	16		20	481	29		20	698	38		20	785	33		20	1163	37
25	260	32		25	444	18		25	579	34		25	831	47		25	945	40		25	1365	46
30	304	37		30	514	22		30	671	39		30	961	53		30	1102	46		30	1546	57
35	343	40		35	584	24		35	757	44		35	1078	60		35	1242	52		35	1717	64
40	383	45		40	650	27		40	838	50		40	1193	66		40	1376	59		40	1877	72
45	421	47		45	713	29		45	912	53		45	1300	70		45	1498	65		45	2030	79
50	458	50		50	772	29		50	984	56		50	1400	74		50	1612	69		50	2174	86
55	496	54		55	835	33		55	1057	61		55	1498	83		55	1724	76		55	2311	97
60	532	57		60	891	34		60	1125	63		60	1591	87		60	1823	82		60	2437	103
65	564	57		65	941	32		65	1190	66		65	1680	89		65	1917	86		65	2558	109
70	598	60		70	993	37		70	1257	69		70	1768	96		70	2017	93		70	2669	117
75	630	61		75	1051	37		75	1317	70		75	1848	99		75	2100	98		75	2775	122
80	661	64		80	1100	40		80	1376	75		80	1933	103		80	2190	104		80	2875	130
85	695	64		85	1151	41		85	1437	77		85	2010	109		85	2267	110		85	2974	138
90	727	67		90	1199	41		90	1498	83		90	2079	114		90	2343	117		90	3061	144
95	754	65		95	1245	43		95	1545	83		95	2152	118		95	2414	120		95	3143	149
100	787	68		100	1291	44		100	1606	84		100	2217	122		100	2484	128		100	3232	158
105	817	69		105	1334	44		105	1650	88		105	2282	128		105	2554	133		105	3311	164
110	845	71		110	1377	44		110	1701	89		110	2340	131		110	2615	138		110	3386	169
115	874	71		115	1415	45		115	1754	91		115	2405	136		115	2682	143		115	3462	178
120	898	71		120	1457	48		120	1802	91		120	2460	138		120	2738	150		120	3523	183
125	925	71		125	1494	47		125	1851	92		125	2509	143		125	2795	155		125	3591	189
130	948	72		130	1531	48		130	1897	94		130	2572	147		130	2849	160		130	3651	197
135	974	73		135	1566	49		135	1941	98		135	2616	153		135	2908	168		135	3707	202
140	1001	74		140	1602	53		140	1989	98		140	2669	157		140	2957	174		140	3761	207
145	1023	74		145	1639	51		145	2029	101		145	2717	159		145	3001	177		145	3812	212
150	1046	76		150	1669	53		150	2065	103		150	2762	163		150	3058	184		150	3859	221
155	1067	75		155	1700	54		155	2109	104		155	2801	167		155	3096	187		155	3904	222
160	1092	75		160	1733	57		160	2147	106		160	2845	171		160	3149	192		160	3959	228
165	1116	78		165	1761	58		165	2185	107		165	2886	174		165	3190	199		165	3998	235
170	1135	78		170	1789	58		170	2220	109		170	2922	179		170	3228	206		170	4045	240
175	1159	79		175	1816	60		175	2259	111		175	2961	182		175	3273	212		175	4076	247
180	1179	79		180	1846	62		180	2291	112		180	2991	183		180	3305	216		180	4117	251
185	1198	80		185	1874	63		185	2327	113		185	3034	190		185	3342	221		185	4156	257
190	1217	80		190	1897	65		190	2358	113		190	3060	188		190	3380	226		190	4183	260
195	1235	79		195	1928	65		195	2384	112		195	3094	194		195	3414	232		195	4221	266
200	1255	82		200	1949	67		200	2413	115		200	3122	196		200	3452	237		200	4254	271
205	1275	83		205	1976	69		205	2442	116		205	3154	202		205	3483	242		205	4286	275
210	1293	83		210	2005	70		210	2472	116		210	3183	201		210	3515	247		210	4314	279
215	1312	83		215	2028	71		215	2497	118		215	3210	206		215	3548	253		215	4341	286
220	1331	84		220	2047	72		220	2531	121		220	3234	208		220	3574	255		220	4366	290
225	1347	83		225	2076	75		225	2554	122		225	3262	212		225	3602	263		225	4393	295
230	1365	85		230	2099	78		230	2581	122		230	3290	214		230	3631	268		230	4426	302
235	1385	84		235	2121	81		235	2603	122		235	3313	216		235	3659	271		235	4448	305
240	1398	84		240	2147	77		240	2626	121		240	3333	218		240	3684	276		240	4472	310
245	1417	85		245	2163	81		245	2657	125		245	3366	221		245	3712	281		245	4487	315
250	1429	88		250	2189	83		250	2678	125		250	3385	225		250	3742	286		250	4514	321
255	1445	88		255	2210	85		255	2697	127		255	3413	228		255	3764	289		255	4533	326
260	1461	88		260	2229	84		260	2713	126		260	3430	228		260	3787	293		260	4557	332
265	1476	87		265	2253	87		265	2735	128		265	3448	231		265	3813	300		265	4573	336
270	1492	86		270	2270	88		270	2752	128		270	3469	233		270	3832	304		270	4596	341
275	1509	87		275	2292	89		275	2769	128		275	3482	234		275	3856	305		275	4614	346
280	1519	88		280	2308	91		280	2796	130		280	3511	237		280	3879	312		280	4640	352
285	1534	86		285	2330	90		285	2810	127		285	3532	238		285	3904	313		285	4648	356
290	1543	88		290	2351	91		290	2831	130		290	3547	239		290	3921	319		290	4669	363
295	1562	88		295	2371	92		295	2851	128		295	3570	243		295	3943	323		295	4693	367
300	1574	88		300	2388	92		300	2867	132		300	3589	246		300	3962	327		300	4700	373
305	1585	88		305	2408	93		305	2885	131		305	3608	246		305	3985	330		305	4721	377
310	1601	89		310	2424	96		310	2898	133		310	3624	248		310	4004	337		310	4739	385
315	1615	91		315	2438	94		315	2910	134		315	3642	251		315	4020	339		315	4755	389
320	1621	88		320	2460	95		320	2921	135		320	3660	254		320	4040	342		320	4766	398
325	1637	90		325	2475	98		325	2940	134		325	3673	256		325	4053	346		325	4785	402
330	1645	89		330	2495	98		330	2959	134		330	3689	258		330	4067	348		330	4798	404
335	1657	89		335	2515	94		335	2974	135		335	3707	261		335	4087	353		335	4811	413
340	1665	90		340	2533	97		340	2986	135		340	3727	261		340	4107	356		340	4829	416
345	1682	90		345	2548	98		345	3001	135		345	3740	265		345	4120	359		345	4837	422
350	1693	89		350	2566	100		350	3014	137		350	3758	268		350	4140	364		350	4847	427
355	1707	88		355	2587	101		355	3029	136		355	3778	270		355	4157	365		355	4860	435
360	1717	92		360	2599	100		360	3039	139		360	3788	273		360	4169	371		360	4876	439
365	1727	90		365	2614	99		365	3050	138		365	3806	274		365	4180	371		365	4886	444
370	1739	93		370	2626	101		370	3067	139		370	3820	278		370	4202	375		370	4906	450
375	1750	93		375	2646	99		375	3075	140		375	3837	276		375	4212	380		375	4907	453
380	1762	95		380	2662	102		380	3087	138		380	3850	277		380	4223	381		380	4926	462
385	1771	93		385	2673	103		385	3105	140		385	3871	281		385	4235	384		385	4932	468
390	1776	92		390	2683	99		390	3109	140		390	3882	285		390	4255	388		390	4946	472
395	1792	91		395	2700	99		395	3123	140		395	3897	286		395	4272	389		395	4952	475
400	1798	92		400	2720	104		400	3140	143		400	3913	287		400	4282	396		400	4953	482
405	1811	93		405	2732	101		405	3158	141		405	3929	291		405	4292	396		405	4969	488
410	1824	95		410	2748	101		410	3163	143		410	3945	293		410	4307	399		410	4972	491
415	1834	95		415	2756	103		415	3175	144		415	3955	295		415	4319	403		415	4985	498
420	1846	94		420	2774	103		420	3187	144		420	3970	298		420	4331	408		420	4996	502
425	1856	95		425	2780	104		425	3192	144		425	3977	298		425	4345	409		425	5008	508
430	1866	95		430	2800	104		430	3201	141		430	3998	300		430	4353	411		430	5004	511
435	1880	96		435	2811	105		435	3213	146		435	4008	303		435	4368	415		435	5023	516
440	1882	97		440	2831	104		440	3235	145		440	4020	306		440	4375	415		440	5023	522
445	1891	95		445	2837	104		445	3242	147		445	4030	307		445	4385	419		445	5035	524
450	1910	95		450	2852	104		450	3246	146		450	4047	309		450	4401	423		450	5040	532
455	1918	95		455	2862	107		455	3258	145		455	4048	309		455	4413	426		455	5047	537
460	1927	94		460	2878	105		460	3269	145		460	4063	313		460	4420	429		460	5060	540
465	1937	96		465	2884	108		465	3279	147		465	4081	314		465	4432	429		465	5064	544
470	1954	97		470	2895	105		470	3284	147		470	4093	314		470	4441	433		470	5067	549
475	1968	97		475	2911	107		475	3300	148		475	4105	317		475	4454	436		475	5078	555
480	1974	98		480	2922	110		480	3309	148		480	4116	317		480	4464	436		480	5086	558
485	1983	96		485	2935	108		485	3315	147		485	4124	319		485	4469	441		485	5086	563
490	1996	98		490	2952	109		490	3329	148		490	4146	321		490	4482	445		490	5099	569
495	2004	98		495	2960	107		495	3341	150		495	4152	321		495	4484	448		495	5103	575
500	2018	97		500	2970	106		500	3357	147		500	4164	326		500	4498	450		500	5109	575
505	2029	98		505	2979	108		505	3361	150		505	4176	327		505	4510	451		505	5116	579
510	2043	97		510	2993	106		510	3370	150		510	4191	328		510	4519	456		510	5121	584
515	2057	100		515	3006	108		515	3384	153		515	4207	328		515	4531	457		515	5127	592
520	2068	99		520	3019	112		520	3392	150		520	4222	330		520	4542	459		520	5136	593
525	2077	99		525	3030	110		525	3401	150		525	4228	331		525	4545	462		525	5138	599
530	2091	98		530	3038	106		530	3410	149		530	4242	332		530	4555	464		530	5146	602
535	2101	100		535	3054	108		535	3431	150		535	4256	335		535	4563	469		535	5147	605
540	2114	100		540	3062	107		540	3447	153		540	4268	338		540	4573	472		540	5155	613
545	2127	99		545	3077	110		545	3453	151		545	4279	338		545	4586	476		545	5162	618
550	2141	99		550	3092	110		550	3460	149		550	4295	337		550	4591	478		550	5161	617
555	2150	100		555	3097	108		555	3476	152		555	4315	342		555	4602	480		555	5172	620
560	2165	100		560	3111	108		560	3484	155		560	4321	343		560	4613	484		560	5176	626
565	2176	100		565	3118	109		565	3493	154		565	4333	343		565	4618	487		565	5185	631
570	2195	100		570	3135	109		570	3507	153		570	4346	345		570	4628	488		570	5192	638
575	2208	101		575	3144	110		575	3525	154		575	4355	348		575	4641	493		575	5200	641
580	2218	100		580	3156	111		580	3536	154		580	4380	351		580	4649	496		580	5200	646
585	2227	101		585	3160	111		585	3556	153		585	4381	349		585	4655	497		585	5206	647
590	2244	100		590	3174	112		590	3566	157		590	4398	352		590	4666	505		590	5207	651
595	2253	100		595	3190	112		595	3578	154		595	4411	352		595	4671	502		595	5213	655
600	2271	103		600	3201	112		600	3596	156		600	4431	354		600	4687	505		600	5218	659

## Sheet: Fig S2
Fig S2 Linear fitting
ATP concentration (μM)	Initial Rate (n=3)
0	0.14 ± 0.02	0.137588	0.137588
5	0.15 ± 0.02	0.145888	0.145888
10	0.24 ± 0.02	0.24248	0.24248
20	0.41 ± 0.03	0.406792	0.406792
50	0.60 ± 0.01	0.601407	0.601407
100	0.73 ± 0.17	0.727641	0.727641
200	1.81 ± 0.22	1.81134	1.81134
500	4.15 ± 0.02	4.14776	4.14776
1000	8.14 ± 0.31	8.14424	8.14424

## Sheet:  Fig S3
Fig S3 Recovery test for detection of ATP in 10% serum samples
time	1000 μM			500 μM			200 μM			Blank
0	0	0	0	0	0	0	0	0	0	0	-1	0
5	82	86	82	58	57	51	35	33	35	1.5	0.5	1.5
10	111	130	128	83	85	77	43	39	48	1	0	2
15	149	175	175	102	111	98	53	54	54	2.5	1.5	3.5
20	184	216	217	125	135	119	59	63	61	2	1	3
25	217	255	255	149	162	145	73	75	73	4	2	4
30	252	302	291	170	187	170	80	90	83	3.5	1.5	5.5
35	288	339	335	192	207	193	86	100	86	6	4	7
40	326	379	371	214	232	217	94	110	96	7	4	8
45	362	415	413	234	258	242	109	120	103	6.5	3.5	8.5
50	395	453	457	257	283	265	115	131	115	8.5	4.5	7.5
55	430	488	495	280	304	291	124	139	120	9.5	5.5	8.5
60	467	529	528	300	328	316	135	151	134	8	4	9
65	496	564	568	318	350	338	143	178	142	10	4	9
70	524	600	612	340	370	364	156	167	149	11.5	7.5	10.5
75	562	632	647	364	391	384	165	170	158	11.5	6.5	11.5
80	590	674	682	388	414	405	178	179	164	13	9	12
85	626	701	723	405	443	429	186	187	171	14.5	8.5	13.5
90	656	741	763	429	462	449	195	198	182	15.5	11.5	12.5
95	686	773	795	448	481	471	203	207	188	15	10	15
100	713	802	834	467	504	492	211	211	200	16	9	15
105	747	843	869	490	525	510	221	192	206	18	12	16
110	776	873	904	510	546	532	226	200	215	17.5	12.5	16.5
115	806	913	936	530	565	553	237	206	225	18.5	12.5	17.5
120	835	940	969	551	584	573	246	218	226	18.5	12.5	15.5
125	868	973	1004	569	605	594	252	222	237	19.5	13.5	17.5
130	892	1000	1032	592	623	612	261	233	247	19.5	13.5	16.5
135	925	1040	1060	607	648	636	266	241	250	21.5	15.5	19.5
140	954	1067	1092	624	668	653	274	247	257	22.5	17.5	21.5
145	982	1096	1125	642	680	671	282	255	262	23	17	20
150	1007	1126	1157	661	701	692	290	265	272	23	17	22
155	1036	1161	1183	679	717	716	298	271	281	23.5	17.5	21.5
160	1066	1190	1211	695	740	734	304	277	285	24	18	22
165	1092	1215	1241	710	755	752	311	284	292	25	20	23
170	1117	1245	1269	729	775	767	318	291	299	26.5	18.5	22.5
175	1147	1275	1296	749	795	789	330	301	306	27.5	19.5	25.5
180	1178	1305	1326	765	811	808	333	309	310	27.5	19.5	23.5
185	1199	1337	1359	786	827	824	340	316	315	27	21	25
190	1225	1358	1379	802	844	845	346	326	321	30.5	22.5	27.5
195	1250	1393	1407	820	862	858	350	335	331	29	21	27
200	1277	1415	1435	831	876	877	357	338	332	29	23	26
205	1303	1437	1462	852	895	896	366	346	340	32	26	29
210	1329	1470	1492	866	910	910	372	355	344	31.5	24.5	31.5
215	1353	1496	1523	885	926	931	381	364	354	32	26	28
220	1378	1524	1550	899	944	948	383	372	359	32	26	30
225	1405	1546	1569	918	960	963	388	380	366	35.5	27.5	32.5
230	1424	1573	1600	928	978	982	397	387	371	36	27	32
235	1450	1595	1626	948	991	996	404	397	378	37	29	33
240	1474	1623	1650	966	1000	1009	409	404	380	36.5	27.5	33.5
245	1498	1650	1681	984	1019	1025	417	410	388	36.5	30.5	36.5
250	1520	1669	1701	1001	1037	1039	416	420	393	39	32	36
255	1542	1696	1726	1014	1050	1056	423	430	398	39.5	32.5	34.5
260	1565	1715	1751	1031	1066	1072	430	431	405	39	33	35
265	1592	1743	1776	1051	1082	1087	435	444	410	42	34	39
270	1609	1764	1806	1058	1097	1104	443	450	420	41.5	33.5	36.5
275	1635	1783	1823	1077	1108	1124	446	458	424	42.5	35.5	38.5
280	1660	1807	1850	1088	1121	1133	452	470	431	43.5	37.5	40.5
285	1679	1835	1874	1105	1133	1150	456	472	434	44	37	40
290	1698	1855	1896	1120	1148	1162	464	483	439	45.5	37.5	42.5
295	1722	1874	1925	1135	1164	1178	467	487	446	44.5	38.5	40.5
300	1751	1897	1939	1147	1183	1195	473	490	452	45	39	42
305	1766	1921	1960	1165	1189	1207	477	499	457	47	42	45
310	1791	1947	1988	1177	1208	1220	486	507	460	50.5	43.5	44.5
315	1813	1959	2011	1187	1213	1239	489	510	471	50.5	44.5	45.5
320	1829	1987	2035	1203	1234	1247	494	521	477	51	44	44
325	1854	2008	2051	1221	1246	1266	498	523	483	52.5	44.5	45.5
330	1869	2024	2073	1230	1252	1278	503	532	492	53.5	45.5	48.5
335	1891	2048	2094	1246	1268	1290	511	536	498	54.5	46.5	46.5
340	1904	2068	2121	1262	1279	1307	511	547	501	55.5	47.5	48.5
345	1925	2083	2138	1270	1296	1319	517	548	508	55	50	49
350	1948	2108	2160	1285	1304	1331	527	554	515	57.5	50.5	48.5
355	1966	2126	2187	1302	1317	1346	532	560	523	57	51	51
360	1986	2145	2204	1313	1332	1362	534	568	528	58	53	49
365	2007	2165	2226	1328	1345	1375	538	573	534	62	54	51
370	2026	2187	2247	1339	1357	1388	546	577	536	60.5	54.5	51.5
375	2042	2204	2264	1353	1362	1403	550	584	542	62.5	55.5	53.5
380	2058	2226	2287	1370	1377	1414	555	595	551	62	56	53
385	2076	2234	2303	1382	1388	1427	558	599	556	61.5	55.5	50.5
390	2097	2262	2329	1392	1397	1440	564	602	561	64	57	53
395	2107	2280	2342	1412	1412	1452	570	610	569	66.5	59.5	53.5
400	2132	2293	2364	1424	1422	1465	573	612	576	67	60	52
405	2149	2323	2387	1433	1427	1475	579	618	583	68	60	55
410	2168	2336	2401	1451	1437	1487	584	623	586	68.5	62.5	53.5
415	2189	2350	2421	1461	1457	1502	588	629	595	70.5	64.5	55.5
420	2201	2366	2435	1476	1462	1509	594	638	603	70.5	63.5	56.5
425	2217	2384	2460	1485	1480	1526	598	643	610	70	64	56
430	2235	2406	2479	1500	1493	1541	600	645	612	72.5	65.5	55.5
435	2251	2422	2498	1520	1497	1546	603	653	622	73	67	56
440	2270	2439	2511	1526	1505	1562	611	659	628	74	69	56
445	2276	2460	2531	1541	1520	1574	617	666	635	75	68	57
450	2294	2482	2555	1554	1529	1583	620	670	642	76	67	57
455	2315	2493	2569	1572	1543	1592	625	671	647	76	70	59
460	2335	2513	2584	1581	1547	1605	631	677	657	78	71	58
465	2350	2528	2603	1594	1562	1617	633	686	662	78	70	57
470	2360	2542	2618	1608	1572	1627	638	689	669	78.5	72.5	58.5
475	2375	2559	2630	1620	1584	1641	637	696	672	79.5	73.5	59.5
480	2393	2575	2651	1634	1596	1651	643	705	683	81	76	59
485	2408	2590	2666	1643	1596	1661	647	706	690	82	74	60
490	2421	2609	2681	1661	1614	1676	652	713	692	82.5	75.5	60.5
495	2432	2631	2696	1672	1623	1680	656	720	707	83	76	60
500	2444	2634	2714	1677	1626	1696	658	721	707	84.5	77.5	60.5
505	2461	2655	2735	1692	1637	1706	665	725	716	84.5	76.5	59.5
510	2476	2669	2755	1704	1649	1718	667	731	725	84.5	78.5	60.5
515	2489	2687	2773	1712	1658	1723	674	734	728	86	79	61
520	2503	2703	2777	1724	1669	1740	681	736	739	87.5	80.5	61.5
525	2521	2718	2793	1737	1682	1748	686	742	742	89	79	62
530	2532	2737	2810	1747	1684	1758	685	748	751	87.5	81.5	63.5
535	2535	2750	2825	1762	1701	1766	691	749	758	89	80	64
540	2556	2763	2839	1772	1708	1777	699	758	768	91.5	83.5	63.5
545	2568	2777	2857	1780	1720	1786	702	763	772	90	83	65
550	2582	2788	2871	1797	1725	1797	706	765	778	91	83	65
555	2594	2804	2890	1806	1736	1802	710	769	781	91	85	64
560	2608	2820	2898	1816	1747	1814	717	778	792	92.5	86.5	64.5
565	2616	2825	2916	1829	1756	1826	717	783	796	93.5	83.5	65.5
570	2632	2842	2929	1837	1770	1827	723	786	800	95	86	66
575	2644	2847	2937	1844	1778	1843	727	790	807	95	87	67
580	2658	2869	2955	1858	1792	1852	733	791	812	96	87	67
585	2663	2881	2962	1867	1802	1855	733	795	816	98.5	88.5	68.5
590	2684	2895	2981	1875	1807	1863	737	807	826	97	88	69
595	2692	2905	2996	1885	1820	1875	740	811	826	96.5	86.5	67.5
600	2705	2921	3006	1897	1826	1885	749	818	833	97	90	68
605	2716	2932	3025	1903	1830	1893	747	816	842	97.5	87.5	69.5
610	2734	2939	3039	1920	1842	1905	749	827	845	98.5	90.5	70.5
615	2746	2953	3046	1929	1860	1909	757	827	847	100	90	69
620	2757	2965	3062	1943	1862	1913	764	836	859	101.5	91.5	70.5
625	2765	2981	3080	1943	1871	1924	766	833	864	101.5	91.5	69.5
630	2778	2994	3091	1958	1883	1936	771	842	866	99.5	91.5	69.5
635	2791	3002	3103	1964	1894	1944	777	848	868	100	92	72
640	2804	3022	3115	1981	1893	1944	779	851	871	102.5	93.5	71.5
645	2814	3031	3141	1987	1907	1958	791	858	876	101	92	72
650	2826	3038	3143	1995	1909	1963	787	860	882	100.5	92.5	71.5
655	2837	3052	3157	2009	1928	1971	797	859	884	102	93	70
660	2851	3067	3173	2014	1934	1982	800	869	895	103.5	93.5	74.5
665	2867	3073	3180	2024	1946	1989	803	875	898	101.5	93.5	72.5
670	2873	3088	3192	2028	1954	1996	808	875	903	102	94	72
675	2885	3103	3202	2044	1963	2004	811	882	904	103.5	94.5	73.5
680	2892	3109	3214	2052	1978	2016	814	887	913	104	94	74
685	2906	3123	3222	2063	1976	2023	818	891	918	104.5	94.5	75.5
690	2919	3135	3240	2065	1989	2030	825	898	919	103.5	96.5	72.5
695	2931	3145	3247	2072	2000	2039	829	903	928	102.5	91.5	71.5
700	2941	3153	3260	2080	2009	2048	834	904	932	105	95	74
705	2957	3167	3268	2092	2016	2056	835	909	937	105	98	76
710	2966	3182	3275	2098	2024	2058	840	917	937	106	97	75
715	2974	3187	3291	2108	2038	2075	844	920	944	107	98	76
720	2989	3193	3294	2118	2047	2079	850	929	945	106.5	97.5	75.5
725	2999	3200	3316	2126	2057	2081	852	926	946	105	97	76
730	3008	3219	3321	2135	2066	2090	856	932	949	107	96	76
735	3027	3231	3332	2141	2082	2100	861	939	957	105.5	96.5	73.5
740	3034	3242	3340	2150	2085	2104	866	948	958	106.5	96.5	74.5
745	3049	3254	3356	2152	2087	2108	867	948	968	105	98	75
750	3052	3252	3361	2168	2106	2121	873	952	973	108	97	76
755	3063	3266	3376	2173	2113	2125	879	956	979	105	97	76
760	3077	3280	3388	2180	2122	2135	879	960	976	108.5	94.5	75.5
765	3091	3284	3388	2185	2136	2141	886	965	983	109	97	75
770	3103	3288	3408	2196	2147	2155	887	974	990	108.5	96.5	73.5
775	3108	3302	3410	2204	2152	2153	891	974	994	108	97	75
780	3119	3304	3426	2211	2164	2167	900	981	993	108.5	95.5	75.5
785	3131	3314	3436	2218	2167	2171	898	986	1000	110.5	96.5	75.5
790	3148	3322	3444	2229	2181	2176	906	992	1000	106.5	97.5	75.5
795	3158	3336	3457	2234	2185	2186	911	993	1007	108.5	99.5	75.5
800	3174	3343	3460	2244	2189	2190	916	1002	1009	110	97	75
805	3182	3350	3472	2244	2203	2200	919	1000	1014	108	97	75
810	3192	3358	3488	2261	2215	2208	925	1000	1020	109	97	76
815	3209	3358	3497	2263	2227	2212	926	1007	1024	111	96	76
820	3223	3371	3490	2276	2229	2224	930	1013	1027	110	92	75
825	3229	3381	3506	2285	2241	2240	933	1013	1032	111	97	74
830	3240	3387	3509	2286	2250	2241	941	1020	1036	112	96	73
835	3255	3399	3529	2296	2253	2247	942	1025	1038	111	95	74
840	3267	3403	3537	2303	2268	2255	947	1024	1039	112.5	96.5	75.5
845	3276	3416	3552	2307	2266	2263	952	1026	1050	110	94	74
850	3291	3423	3558	2316	2282	2266	957	1031	1053	113.5	96.5	75.5
855	3307	3432	3568	2320	2287	2275	958	1031	1053	112	96	75
860	3312	3437	3578	2325	2294	2284	963	1035	1057	111	94	74
865	3327	3439	3587	2338	2306	2285	972	1038	1059	112	97	75
870	3340	3450	3593	2337	2310	2299	977	1040	1067	113	96	73
875	3341	3452	3606	2354	2320	2303	978	1041	1068	112	95	74
880	3353	3465	3614	2362	2332	2312	981	1049	1075	110.5	95.5	74.5
885	3370	3471	3627	2368	2341	2319	987	1051	1079	114	96	74
890	3386	3476	3631	2373	2349	2331	989	1059	1085	113.5	94.5	74.5
895	3394	3491	3637	2375	2357	2332	995	1059	1088	112.5	95.5	73.5
900	3406	3500	3644	2378	2361	2342	998	1061	1090	111.5	93.5	74.5
905	3411	3509	3661	2393	2366	2345	1006	1069	1097	113.5	96.5	73.5
910	3433	3508	3668	2402	2371	2356	1008	1069	1099	110.5	94.5	74.5
915	3437	3523	3672	2408	2375	2365	1011	1074	1099	113	94	74
920	3443	3527	3680	2412	2380	2371	1014	1078	1099	111.5	94.5	73.5
925	3454	3537	3690	2419	2394	2379	1018	1083	1110	114.5	96.5	76.5
930	3466	3533	3697	2425	2404	2386	1024	1087	1111	113	95	76
935	3474	3547	3701	2436	2409	2394	1036	1090	1111	115	98	75
940	3486	3552	3715	2438	2419	2405	1036	1096	1118	115.5	94.5	73.5
945	3490	3558	3724	2440	2423	2410	1039	1099	1122	112.5	94.5	74.5
950	3505	3571	3731	2446	2427	2418	1041	1105	1123	112	94	75
955	3514	3571	3734	2455	2434	2420	1045	1109	1126	112.5	96.5	74.5
960	3526	3581	3746	2456	2442	2437	1044	1112	1126	114	95	75
965	3531	3586	3752	2460	2454	2442	1048	1117	1133	112	95	74
970	3536	3594	3756	2465	2460	2449	1053	1119	1134	114	96	75
975	3542	3607	3763	2481	2468	2452	1053	1120	1137	116	93	78
980	3556	3606	3772	2477	2480	2463	1054	1129	1145	116	93	76
985	3561	3618	3775	2486	2485	2469	1067	1127	1147	116.5	94.5	75.5
990	3571	3625	3785	2489	2490	2477	1066	1138	1154	113	96	75
995	3577	3635	3791	2498	2495	2489	1070	1143	1154	112.5	94.5	75.5
1000	3585	3635	3795	2494	2507	2495	1075	1145	1155	114	96	78

## Sheet: Fig S4
Fig S4 Optimization of the designed stem duplex for the transduction of mycotoxin ochratoxin A (OTA)
	OTA-4bp			OTA-3bp				OTA-2bp
time	50 μM OTA	0 μM OTA		time	50 μM OTA	0 μM OTA		time	50 μM OTA	0 μM OTA
0	0	0		0	0	0		0	0	0
5	126	40		5	95	83		5	16	3
10	257	86		10	197	164		10	40	6
15	390	130		15	306	241		15	69	8
20	524	170		20	415	315		20	104	8
25	660	212		25	529	387		25	149	11
30	804	253		30	642	459		30	197	13
35	941	294		35	759	528		35	252	15
40	1086	333		40	880	596		40	307	16
45	1222	370		45	992	661		45	364	17
50	1359	405		50	1108	723		50	422	18
55	1501	442		55	1229	788		55	485	21
60	1638	476		60	1340	847		60	547	23
65	1771	510		65	1450	905		65	601	21
70	1904	544		70	1559	959		70	662	24
75	2033	578		75	1672	1017		75	721	24
80	2164	614		80	1779	1071		80	777	26
85	2291	645		85	1884	1123		85	835	27
90	2418	679		90	1991	1169		90	890	30
95	2546	705		95	2099	1223		95	945	31
100	2668	740		100	2203	1271		100	998	33
105	2795	768		105	2309	1321		105	1048	36
110	2906	794		110	2406	1365		110	1099	38
115	3022	825		115	2511	1412		115	1153	41
120	3131	853		120	2606	1459		120	1202	41
125	3248	885		125	2707	1501		125	1249	44
130	3365	908		130	2805	1540		130	1300	45
135	3475	935		135	2900	1580		135	1350	49
140	3577	962		140	2991	1623		140	1393	51
145	3686	990		145	3093	1659		145	1435	53
150	3796	1016		150	3193	1698		150	1488	57
155	3895	1040		155	3287	1737		155	1530	57
160	4002	1069		160	3387	1773		160	1571	60
165	4111	1093		165	3471	1814		165	1614	62
170	4206	1115		170	3563	1850		170	1663	65
175	4301	1142		175	3660	1888		175	1705	66
180	4402	1169		180	3748	1919		180	1747	69
185	4491	1191		185	3831	1953		185	1788	71
190	4586	1218		190	3919	1986		190	1831	71
195	4675	1242		195	4012	2016		195	1870	75
200	4778	1260		200	4103	2048		200	1913	76
205	4859	1291		205	4180	2083		205	1957	81
210	4949	1311		210	4264	2114		210	1996	80
215	5035	1337		215	4358	2145		215	2042	85
220	5120	1361		220	4438	2177		220	2078	86
225	5199	1386		225	4524	2206		225	2119	90
230	5289	1412		230	4601	2234		230	2160	94
235	5358	1436		235	4680	2266		235	2196	95
240	5445	1453		240	4754	2286		240	2240	96
245	5514	1477		245	4833	2317		245	2279	99
250	5601	1505		250	4915	2341		250	2324	102
255	5667	1532		255	4992	2370		255	2371	103
260	5750	1554		260	5060	2393		260	2411	106
265	5824	1580		265	5138	2422		265	2460	110
270	5894	1602		270	5209	2447		270	2495	110
275	5957	1622		275	5280	2469		275	2537	110
280	6037	1649		280	5366	2499		280	2577	115
285	6106	1671		285	5430	2515		285	2624	116
290	6169	1694		290	5495	2541		290	2662	120
295	6234	1717		295	5566	2570		295	2708	122
300	6300	1743		300	5636	2595		300	2757	125
305	6366	1763		305	5709	2613		305	2799	125
310	6440	1787		310	5770	2637		310	2848	129
315	6499	1811		315	5838	2658		315	2893	131
320	6561	1834		320	5915	2680		320	2940	133
325	6626	1853		325	5975	2702		325	2985	135
330	6681	1877		330	6047	2720		330	3028	137
335	6752	1899		335	6114	2746		335	3077	139
340	6814	1921		340	6175	2771		340	3114	141
345	6877	1941		345	6234	2790		345	3159	143
350	6926	1964		350	6298	2805		350	3210	145
355	6992	1980		355	6365	2829		355	3251	149
360	7053	2002		360	6418	2850		360	3301	152
365	7109	2030		365	6476	2874		365	3357	151
370	7156	2044		370	6539	2885		370	3403	153
375	7233	2063		375	6602	2901		375	3445	156
380	7278	2088		380	6667	2930		380	3496	157
385	7343	2106		385	6718	2944		385	3545	160
390	7398	2121		390	6778	2968		390	3592	162
395	7456	2139		395	6843	2982		395	3636	164
400	7495	2157		400	6899	2998		400	3670	166
405	7556	2174		405	6949	3020		405	3727	168
410	7617	2194		410	7001	3040		410	3779	172
415	7657	2213		415	7063	3063		415	3823	172
420	7717	2227		420	7122	3077		420	3867	175
425	7774	2248		425	7174	3095		425	3922	175
430	7828	2259		430	7227	3105		430	3966	177
435	7875	2276		435	7286	3129		435	4008	181
440	7925	2288		440	7334	3144		440	4058	183
445	7985	2305		445	7394	3161		445	4101	181
450	8029	2320		450	7432	3174		450	4140	184
455	8082	2339		455	7498	3191		455	4191	188
460	8121	2344		460	7558	3210		460	4233	190
465	8174	2359		465	7605	3229		465	4287	191
470	8227	2373		470	7657	3242		470	4331	194
475	8270	2386		475	7715	3254		475	4379	195
480	8330	2405		480	7773	3266		480	4424	197
485	8375	2419		485	7815	3285		485	4461	197
490	8415	2426		490	7874	3303		490	4508	199
495	8472	2442		495	7909	3312		495	4556	200
500	8513	2454		500	7965	3325		500	4593	200
505	8564	2463		505	8007	3343		505	4640	203
510	8600	2475		510	8066	3364		510	4685	206
515	8646	2489		515	8106	3376		515	4733	207
520	8700	2501		520	8168	3397		520	4773	209
525	8748	2507		525	8217	3417		525	4824	211
530	8768	2526		530	8259	3427		530	4854	212
535	8828	2534		535	8316	3436		535	4904	214
540	8867	2544		540	8364	3458		540	4938	215
545	8921	2554		545	8412	3457		545	4991	217
550	8952	2564		550	8456	3479		550	5030	219
555	8997	2577		555	8504	3491		555	5062	217
560	9053	2581		560	8554	3513		560	5118	223
565	9087	2589		565	8597	3531		565	5158	224
570	9133	2601		570	8647	3544		570	5199	225
575	9171	2616		575	8691	3557		575	5248	227
580	9219	2624		580	8743	3570		580	5285	229
585	9251	2631		585	8787	3584		585	5325	229
590	9306	2643		590	8844	3595		590	5366	229
595	9348	2649		595	8882	3600		595	5414	232
600	9390	2659		600	8931	3612		600	5450	233
605	9425	2668		605	8972	3623		605	5490	235
610	9464	2674		610	9015	3633		610	5532	237
615	9503	2686		615	9062	3652		615	5571	240
620	9540	2692		620	9105	3666		620	5617	238
625	9583	2703		625	9163	3690		625	5665	242
630	9615	2706		630	9195	3699		630	5704	242
635	9671	2714		635	9244	3718		635	5744	243
640	9701	2726		640	9289	3724		640	5791	245
645	9739	2736		645	9330	3727		645	5810	245
650	9790	2746		650	9382	3741		650	5857	246
655	9820	2751		655	9414	3749		655	5896	249
660	9864	2759		660	9450	3768		660	5934	252
665	9901	2765		665	9494	3778		665	5978	251
670	9938	2769		670	9541	3788		670	6018	253
675	9976	2780		675	9579	3807		675	6064	255
680	10009	2786		680	9635	3826		680	6108	256
685	10039	2788		685	9671	3840		685	6138	259
690	10086	2800		690	9710	3854		690	6176	259
695	10121	2809		695	9756	3857		695	6213	259
700	10157	2817		700	9798	3868		700	6257	261
705	10203	2823		705	9836	3878		705	6281	262
710	10236	2827		710	9875	3881		710	6327	265
715	10275	2836		715	9927	3887		715	6370	265
720	10310	2840		720	9955	3901		720	6410	268
725	10343	2853		725	10005	3916		725	6452	267
730	10375	2852		730	10037	3926		730	6492	269
735	10401	2858		735	10090	3940		735	6527	269
740	10460	2871		740	10131	3958		740	6564	273
745	10484	2880		745	10159	3970		745	6592	273
750	10518	2878		750	10198	3969		750	6623	275
755	10549	2892		755	10246	3981		755	6661	275
760	10587	2897		760	10265	3984		760	6696	277
765	10624	2906		765	10306	3991		765	6739	279
770	10662	2908		770	10360	3996		770	6777	281
775	10688	2917		775	10390	4015		775	6814	280
780	10736	2928		780	10433	4023		780	6862	285
785	10755	2926		785	10472	4046		785	6895	284
790	10796	2936		790	10507	4055		790	6923	285
795	10823	2944		795	10549	4068		795	6965	285
800	10860	2947		800	10593	4073		800	7000	288
805	10895	2958		805	10618	4083		805	7034	290
810	10925	2961		810	10661	4088		810	7067	289
815	10969	2974		815	10701	4091		815	7099	291
820	10990	2978		820	10740	4090		820	7144	295
825	11021	2981		825	10767	4102		825	7181	293
830	11055	2988		830	10817	4112		830	7221	294
835	11080	2995		835	10828	4123		835	7258	296
840	11124	2999		840	10888	4133		840	7299	295
845	11148	3008		845	10921	4155		845	7335	296
850	11189	3013		850	10956	4157		850	7371	300
855	11202	3024		855	10998	4174		855	7403	302
860	11249	3036		860	11030	4168		860	7434	301
865	11282	3033		865	11065	4174		865	7458	300
870	11319	3036		870	11101	4175		870	7507	304
875	11349	3050		875	11130	4178		875	7541	304
880	11371	3057		880	11158	4188		880	7572	306
885	11411	3065		885	11197	4195		885	7616	308
890	11430	3070		890	11242	4209		890	7659	310
895	11464	3075		895	11274	4228		895	7696	310
900	11495	3086		900	11310	4239		900	7729	309
905	11525	3090		905	11357	4248		905	7762	312
910	11553	3095		910	11378	4257		910	7787	311
915	11588	3109		915	11420	4266		915	7824	313
920	11609	3113		920	11436	4269		920	7857	318
925	11656	3120		925	11474	4268		925	7885	315
930	11665	3130		930	11512	4266		930	7925	316
935	11701	3135		935	11542	4273		935	7956	318
940	11733	3140		940	11576	4286		940	7994	320
945	11763	3150		945	11613	4299		945	8035	322
950	11782	3153		950	11642	4311		950	8055	322
955	11815	3160		955	11685	4316		955	8093	321
960	11838	3171		960	11719	4335		960	8133	324
965	11879	3177		965	11740	4335		965	8153	325
970	11903	3186		970	11774	4330		970	8188	326
975	11928	3192		975	11803	4336		975	8226	325
980	11959	3209		980	11840	4347		980	8247	328
985	11991	3205		985	11872	4338		985	8285	330
990	12014	3217		990	11898	4345		990	8330	334
995	12034	3221		995	11935	4358		995	8361	330
1000	12083	3230		1000	11971	4368		1000	8407	334

## Sheet:  Fig S5
Fig S5a Kinetic curves of OTA																				Fig S5b The linear fitting
time	0 μM			2 μM			5 μM			10 μM			20 μM			50 μM				OTA concentration (μM)	Initial Rate (n=3)
0	0	0	0	0	0	0	0	0	0	0	0	0	0	0	0	0	0	0		0	0.73 ± 0.01	0.732983	0.732983
5	5	3	5	4	3	3	3	5	5	0	2	1	5	6	7	13	9	9		2	0.87 ± 0.04	0.869125	0.869125
10	10	8	10	8	7	9	8	11	10	7	10	9	14	16	21	27	22	24		5	1.10 ± 0.11	1.09866	1.09866
15	16	10	14	13	12	11	12	16	17	11	16	14	22	25	32	43	32	38		10	2.36 ± 0.05	2.36276	2.36276
20	21	17	21	19	17	18	20	22	26	22	27	24	35	38	53	66	50	60		20	4.63 ± 0.36	4.63273	4.63273
25	25	21	24	23	21	21	23	26	27	22	30	27	44	47	62	84	67	80		50	8.74 ± 0.56	8.73669	8.73669
30	31	27	30	29	26	26	29	33	34	32	41	39	56	61	84	111	93	109
35	34	29	34	33	28	29	33	37	38	33	41	38	65	71	93	132	112	134
40	39	33	39	38	32	34	38	43	45	43	49	49	80	85	112	162	137	163
45	44	38	43	44	38	40	44	50	52	53	59	58	94	98	133	193	163	193
50	47	41	49	49	42	43	50	54	58	59	65	66	108	113	149	226	187	219
55	53	47	51	55	46	48	54	60	65	66	72	72	121	128	168	260	213	250
60	56	51	56	59	51	52	60	66	72	75	79	80	136	143	187	293	241	280
65	61	55	60	63	55	57	66	73	77	81	87	87	153	157	207	330	270	313
70	66	59	65	70	60	63	73	78	85	94	96	98	168	174	230	369	301	348
75	71	62	71	74	64	66	78	83	92	100	104	106	186	186	253	406	333	385
80	73	68	74	80	69	71	85	91	98	109	112	113	204	208	278	443	362	421
85	78	71	78	83	73	75	87	94	104	115	118	118	222	221	298	483	393	462
90	84	75	82	90	78	81	97	102	112	126	128	131	240	239	327	521	431	504
95	87	78	85	93	82	84	99	106	118	132	134	136	257	255	346	557	459	543
100	89	82	90	98	85	88	104	112	124	138	139	142	274	271	366	595	490	582
105	95	87	93	103	89	92	112	116	133	147	148	154	294	288	390	636	520	625
110	97	90	96	107	91	97	115	121	139	153	156	158	315	306	411	676	550	668
115	101	94	100	113	99	102	123	127	144	165	167	169	338	326	440	715	593	717
120	102	95	104	114	101	105	127	132	151	169	171	174	355	343	458	755	620	757
125	108	102	107	120	107	110	134	138	158	182	185	188	379	363	485	798	661	803
130	111	105	109	126	110	113	138	143	167	187	191	194	399	384	504	836	696	843
135	117	108	114	131	114	116	144	149	172	199	203	205	423	402	529	877	733	886
140	118	112	119	134	119	121	149	154	179	206	210	212	448	418	548	916	772	930
145	125	116	122	138	124	125	154	159	185	216	222	222	469	439	576	953	806	975
150	127	119	125	142	127	128	158	165	192	222	229	230	490	459	595	992	842	1019
155	130	123	130	147	133	134	165	172	200	235	240	242	516	479	622	1032	880	1066
160	136	125	132	153	137	137	171	174	205	244	253	252	539	498	645	1067	921	1108
165	139	130	137	157	143	142	176	182	211	256	265	264	562	520	670	1102	963	1151
170	140	131	139	160	145	145	179	186	217	261	271	269	587	537	688	1137	991	1194
175	145	135	144	164	150	150	186	192	223	274	284	282	614	558	715	1168	1039	1236
180	150	140	146	172	155	155	191	200	231	290	298	297	638	580	742	1199	1081	1284
185	153	143	150	173	159	160	195	203	237	297	309	303	665	603	765	1231	1117	1326
190	155	145	152	178	162	161	199	210	242	305	318	314	690	623	788	1263	1161	1371
195	159	149	159	184	167	167	205	213	248	317	332	325	715	646	813	1296	1203	1416
200	163	154	161	188	172	171	209	221	252	329	343	341	740	669	836	1332	1241	1464
205	164	156	165	193	177	173	214	224	258	339	354	349	766	691	858	1366	1284	1504
210	167	158	167	194	180	178	215	229	264	348	365	358	791	713	881	1397	1323	1551
215	173	163	172	198	184	183	222	236	269	362	380	372	820	735	906	1433	1364	1599
220	176	166	175	205	190	188	226	242	274	376	390	384	845	761	929	1467	1412	1640
225	181	169	179	209	194	192	230	247	280	391	404	397	873	784	956	1501	1456	1691
230	183	172	182	213	197	193	235	253	283	400	414	406	894	806	974	1535	1497	1737
235	184	175	184	218	202	199	237	258	291	408	426	416	920	833	997	1572	1542	1782
240	189	180	188	222	206	204	242	263	297	420	441	430	949	856	1025	1612	1583	1826
245	192	182	192	227	212	207	246	268	300	434	457	444	979	879	1048	1648	1631	1874
250	193	185	192	229	215	209	248	274	302	440	462	450	1002	901	1068	1681	1670	1921
255	198	188	198	236	220	215	253	278	311	457	479	470	1029	927	1095	1723	1714	1972
260	202	190	200	239	221	216	253	283	311	466	488	477	1057	949	1117	1756	1757	2015
265	205	194	205	245	228	223	262	290	320	483	505	492	1087	968	1143	1796	1803	2056
270	207	196	208	247	231	227	264	294	322	492	515	502	1109	994	1160	1834	1841	2105
275	211	201	210	252	235	230	268	298	328	507	528	512	1136	1015	1183	1869	1892	2156
280	214	203	215	256	240	236	273	306	334	518	542	530	1169	1035	1212	1909	1938	2205
285	219	208	217	259	242	240	278	313	339	530	558	540	1191	1061	1235	1952	1982	2257
290	222	210	220	266	247	246	282	318	344	549	572	555	1218	1084	1258	1993	2025	2303
295	223	214	225	272	251	249	283	322	349	558	583	567	1246	1105	1280	2030	2067	2347
300	226	215	229	275	254	251	291	327	355	571	597	582	1271	1128	1308	2069	2119	2392
305	230	218	232	277	260	256	294	333	361	587	612	592	1297	1149	1327	2107	2157	2442
310	233	221	236	283	263	258	297	340	366	598	626	607	1326	1175	1355	2149	2207	2485
315	238	226	237	285	265	265	306	343	370	609	636	618	1352	1195	1378	2183	2249	2534
320	240	229	240	291	269	267	308	351	375	622	645	630	1380	1211	1403	2232	2292	2583
325	241	231	244	297	273	272	312	353	381	635	662	644	1410	1238	1423	2263	2342	2634
330	246	236	246	301	279	274	316	360	387	646	674	660	1439	1256	1450	2313	2378	2678
335	251	237	251	306	282	280	322	365	393	664	695	672	1461	1278	1472	2358	2424	2730
340	250	239	252	308	285	284	326	369	395	674	702	681	1482	1303	1495	2403	2473	2783
345	254	242	255	312	286	287	331	374	401	685	716	693	1509	1323	1516	2440	2515	2828
350	258	246	259	318	293	291	340	379	406	699	727	707	1536	1345	1543	2477	2556	2872
355	261	248	261	320	293	295	340	384	414	710	743	719	1561	1369	1563	2528	2599	2919
360	262	250	263	326	298	299	344	388	416	722	754	731	1593	1392	1584	2572	2644	2965
365	265	252	267	332	302	301	350	392	424	738	769	745	1619	1411	1613	2618	2696	3017
370	266	256	270	336	304	307	354	399	429	747	784	760	1647	1434	1629	2665	2738	3064
375	271	259	272	341	308	311	359	403	436	765	795	776	1669	1456	1660	2715	2787	3117
380	274	263	278	348	315	317	366	411	445	781	813	792	1699	1477	1687	2753	2830	3166
385	278	265	279	350	314	319	368	411	447	788	821	797	1724	1498	1704	2799	2876	3207
390	281	270	284	354	321	323	375	418	453	805	841	815	1750	1519	1732	2850	2929	3260
395	282	269	284	354	323	328	381	419	457	813	851	821	1772	1546	1752	2891	2969	3309
400	284	273	286	362	328	329	384	424	461	825	859	832	1798	1564	1771	2935	3011	3355
405	286	275	287	365	330	336	387	428	467	837	874	849	1822	1588	1794	2983	3062	3403
410	292	280	292	371	334	339	393	436	477	856	891	866	1850	1606	1821	3038	3108	3455
415	293	282	295	373	337	343	397	438	481	864	901	873	1876	1627	1847	3087	3152	3496
420	294	283	299	377	338	347	403	443	488	874	916	888	1899	1651	1867	3137	3203	3552
425	298	284	298	382	342	349	407	447	492	889	926	895	1925	1674	1889	3182	3243	3606
430	303	291	303	389	350	356	412	453	500	907	950	917	1952	1697	1920	3228	3297	3655
435	303	291	307	391	350	358	416	456	504	915	959	930	1971	1718	1939	3271	3336	3706
440	308	296	309	394	355	365	422	458	507	933	973	942	2002	1739	1962	3317	3390	3762
445	308	295	310	397	358	364	425	463	513	933	979	944	2027	1759	1986	3362	3430	3804
450	310	299	314	406	363	371	430	467	522	955	997	968	2053	1782	2011	3421	3481	3861
455	313	301	315	408	365	375	436	473	527	971	1009	975	2085	1802	2034	3470	3531	3905
460	317	306	318	410	368	378	439	474	529	982	1018	991	2109	1825	2056	3520	3577	3957
465	320	307	322	416	372	382	445	482	540	996	1034	1006	2138	1846	2086	3576	3627	4009
470	325	311	324	421	377	385	450	485	545	1009	1051	1016	2157	1875	2114	3618	3682	4064
475	325	313	325	423	378	390	453	490	553	1016	1062	1029	2181	1885	2128	3667	3723	4116
480	326	311	327	425	383	393	455	490	555	1029	1067	1037	2205	1911	2153	3711	3763	4165
485	328	316	332	430	386	399	462	495	561	1046	1092	1054	2228	1929	2184	3757	3818	4213
490	332	320	334	434	392	400	466	501	566	1051	1103	1069	2253	1954	2203	3813	3873	4262
495	334	321	333	437	390	404	470	503	571	1065	1112	1076	2276	1978	2224	3858	3910	4313
500	337	323	337	439	397	410	472	506	576	1082	1126	1091	2307	2002	2253	3911	3963	4361
505	337	325	343	445	400	412	479	511	585	1095	1139	1103	2336	2020	2275	3958	4007	4413
510	340	329	343	451	405	419	485	515	590	1107	1153	1115	2363	2043	2301	4015	4063	4470
515	343	332	345	454	407	420	487	520	595	1119	1164	1130	2386	2063	2331	4059	4112	4531
520	347	332	348	454	411	425	492	525	603	1132	1180	1148	2415	2087	2357	4111	4164	4584
525	350	336	351	460	413	426	497	526	610	1145	1194	1156	2435	2115	2377	4162	4209	4643
530	351	338	354	462	419	432	502	532	612	1159	1208	1176	2459	2133	2408	4210	4264	4698
535	354	343	354	468	421	434	507	535	620	1171	1221	1184	2480	2158	2433	4264	4315	4740
540	356	345	358	474	423	440	509	540	625	1182	1234	1198	2506	2171	2459	4315	4368	4797
545	360	346	361	473	427	444	514	545	629	1197	1242	1208	2531	2196	2481	4359	4425	4852
550	363	350	362	479	430	446	520	546	635	1210	1260	1223	2566	2219	2508	4415	4470	4907
555	364	351	366	483	437	452	523	552	641	1221	1274	1234	2588	2238	2532	4464	4523	4961
560	368	354	369	485	438	453	530	558	648	1237	1287	1251	2611	2263	2558	4512	4575	5014
565	369	354	369	486	441	457	531	559	654	1247	1295	1260	2634	2283	2584	4559	4620	5071
570	373	359	375	490	445	461	535	564	658	1258	1313	1272	2658	2306	2615	4611	4681	5125
575	375	359	375	492	448	464	537	565	665	1269	1319	1281	2672	2330	2633	4664	4727	5175
580	377	361	377	497	454	464	543	570	666	1279	1329	1293	2703	2348	2659	4716	4771	5233
585	380	363	377	497	457	468	550	573	675	1292	1347	1308	2724	2371	2678	4769	4827	5293
590	382	367	381	502	458	475	554	576	679	1310	1363	1321	2757	2403	2708	4828	4882	5345
595	386	370	382	504	462	475	557	582	685	1321	1374	1331	2778	2427	2732	4875	4940	5393
600	386	371	385	507	463	481	564	582	687	1336	1383	1342	2806	2456	2756	4922	4981	5445
605	386	370	387	511	468	482	565	587	694	1345	1398	1355	2829	2491	2772	4974	5031	5501
610	388	374	388	514	471	485	569	590	697	1357	1412	1369	2852	2516	2805	5024	5088	5556
615	396	378	394	516	476	489	575	597	707	1376	1428	1386	2881	2554	2830	5081	5143	5625
620	395	377	393	519	477	493	578	600	710	1382	1437	1396	2900	2588	2858	5128	5192	5670
625	397	381	399	520	480	495	582	605	716	1394	1451	1409	2922	2615	2879	5186	5243	5729
630	399	383	398	526	484	498	587	608	723	1406	1466	1420	2939	2646	2897	5246	5300	5782
635	399	385	403	527	488	500	592	610	727	1422	1478	1428	2967	2681	2920	5291	5361	5837
640	401	385	404	529	490	507	595	615	733	1431	1488	1437	2990	2707	2946	5346	5416	5893
645	408	389	404	532	494	510	601	614	736	1441	1495	1456	3017	2735	2966	5400	5470	5947
650	410	392	408	538	495	510	607	625	744	1456	1516	1470	3043	2764	3000	5447	5516	6011
655	410	393	411	539	501	514	611	631	748	1466	1524	1485	3071	2790	3016	5506	5574	6072
660	413	396	413	543	502	518	615	632	751	1486	1542	1496	3083	2817	3043	5561	5629	6122
665	412	396	417	543	507	520	619	637	757	1493	1550	1509	3112	2843	3073	5609	5692	6176
670	416	398	417	544	508	521	625	642	761	1506	1564	1523	3129	2868	3095	5666	5741	6236
675	417	400	415	547	507	525	629	643	765	1516	1571	1526	3150	2897	3111	5716	5794	6290
680	421	401	418	550	515	529	632	648	772	1531	1590	1544	3178	2920	3130	5773	5854	6353
685	423	405	422	555	519	532	638	651	777	1538	1599	1554	3199	2953	3155	5835	5910	6399
690	425	407	424	556	523	535	642	657	786	1559	1618	1568	3226	2986	3191	5895	5956	6459
695	429	411	429	554	526	537	648	662	788	1571	1628	1581	3252	3007	3204	5945	6013	6509
700	430	408	427	562	529	541	650	668	794	1582	1643	1595	3270	3028	3236	5993	6067	6573
705	431	410	428	564	530	544	655	671	796	1594	1653	1605	3292	3062	3254	6056	6120	6620
710	432	410	432	563	531	545	656	672	800	1600	1661	1609	3311	3094	3271	6102	6170	6681
715	432	414	434	567	537	548	662	680	808	1618	1676	1626	3327	3126	3305	6165	6235	6756
720	437	418	434	572	540	551	669	687	814	1633	1690	1639	3352	3160	3328	6209	6297	6808
725	441	413	439	573	543	556	674	690	818	1644	1704	1653	3380	3192	3357	6269	6354	6858
730	441	417	442	575	548	555	676	696	820	1653	1714	1667	3404	3223	3374	6327	6406	6911
735	442	421	446	575	549	559	684	697	824	1666	1720	1673	3425	3248	3402	6381	6463	6966
740	446	423	444	578	554	563	686	707	832	1682	1743	1689	3454	3283	3422	6439	6535	7019
745	449	425	445	580	555	566	691	711	836	1692	1757	1700	3482	3316	3452	6497	6588	7075
750	447	422	447	578	558	567	694	713	840	1695	1756	1707	3495	3339	3473	6545	6623	7130
755	451	424	447	584	560	571	696	722	847	1710	1771	1712	3510	3370	3497	6608	6688	7193
760	454	425	451	587	564	573	703	722	852	1722	1790	1731	3529	3400	3516	6654	6733	7247
765	454	426	452	589	567	574	706	726	857	1725	1793	1742	3550	3424	3539	6714	6789	7299
770	459	429	455	590	569	577	707	736	861	1749	1813	1756	3565	3456	3566	6769	6865	7350
775	459	431	456	593	570	579	712	741	867	1761	1821	1769	3586	3480	3587	6831	6906	7407
780	459	434	458	595	575	581	718	747	869	1774	1833	1777	3613	3506	3603	6894	6964	7460
785	461	436	461	597	580	585	721	752	874	1788	1847	1794	3644	3525	3636	6950	7023	7505
790	462	433	461	600	577	585	722	758	878	1793	1854	1799	3664	3551	3650	6985	7075	7563
795	466	438	460	603	583	588	730	759	885	1807	1870	1814	3680	3578	3687	7054	7119	7623
800	466	438	464	603	586	595	732	767	890	1820	1886	1826	3704	3597	3704	7108	7191	7685
805	469	442	465	606	585	596	739	773	899	1833	1897	1838	3714	3620	3724	7168	7244	7735
810	468	441	465	606	590	596	740	776	899	1835	1902	1843	3735	3632	3748	7230	7297	7779
815	469	445	470	611	593	602	746	781	906	1851	1919	1858	3757	3656	3774	7280	7344	7842
820	473	443	471	612	594	602	748	790	911	1865	1930	1865	3786	3682	3793	7339	7413	7902
825	478	445	470	616	598	605	756	794	913	1881	1945	1885	3822	3707	3824	7395	7478	7954
830	477	448	474	619	603	604	755	800	922	1888	1955	1889	3837	3720	3840	7450	7523	8005
835	480	446	476	617	604	611	762	805	923	1905	1965	1904	3867	3736	3868	7506	7590	8057
840	480	448	478	619	608	609	769	809	933	1910	1984	1910	3884	3756	3887	7572	7634	8103
845	480	448	480	618	607	612	768	812	935	1923	1987	1920	3907	3764	3904	7634	7696	8153
850	485	450	483	624	613	616	777	818	940	1929	2003	1935	3921	3781	3926	7693	7752	8206
855	485	453	479	622	611	615	778	824	941	1938	2010	1942	3936	3796	3943	7744	7799	8264
860	489	453	483	625	616	621	780	831	947	1957	2026	1958	3960	3816	3965	7794	7867	8319
865	488	454	483	630	616	620	782	833	953	1964	2038	1968	3978	3834	3990	7854	7921	8378
870	489	454	485	628	621	623	787	840	955	1975	2052	1977	4008	3851	4018	7916	7984	8431
875	487	456	485	633	624	625	793	845	958	1985	2060	1989	4029	3872	4042	7962	8034	8471
880	492	458	486	633	625	627	798	853	965	2005	2070	2003	4052	3881	4064	8033	8073	8529
885	498	458	489	634	630	629	802	856	971	2012	2086	2013	4084	3900	4091	8089	8141	8577
890	492	457	485	635	628	628	798	855	972	2012	2089	2015	4097	3906	4100	8136	8167	8622
895	500	462	492	640	634	635	812	867	984	2036	2109	2036	4114	3914	4130	8207	8228	8673
900	500	464	491	642	636	636	813	872	986	2044	2117	2049	4135	3936	4151	8257	8275	8723
905	499	460	493	643	635	638	815	873	987	2050	2128	2054	4147	3943	4168	8308	8328	8772
910	502	463	499	645	643	641	820	879	994	2072	2146	2068	4172	3955	4189	8368	8397	8822
915	503	465	495	648	641	644	822	886	995	2081	2153	2084	4187	3978	4211	8425	8454	8880
920	502	464	497	651	642	640	828	888	1004	2088	2165	2084	4210	3995	4236	8476	8484	8922
925	505	464	500	651	647	646	830	892	1004	2100	2172	2096	4239	4011	4257	8519	8537	8989
930	504	463	501	653	646	647	836	892	1013	2110	2184	2103	4255	4021	4267	8567	8587	9027
935	508	465	502	656	649	651	841	901	1016	2125	2201	2117	4272	4031	4296	8639	8641	9067
940	510	469	503	660	652	652	844	904	1022	2136	2210	2132	4285	4035	4322	8675	8689	9128
945	510	473	505	657	655	656	849	910	1024	2143	2218	2142	4298	4052	4336	8725	8746	9179
950	510	472	504	660	654	654	849	911	1030	2154	2225	2144	4306	4060	4336	8773	8796	9224
955	512	468	506	661	658	656	856	914	1031	2165	2240	2153	4340	4069	4366	8834	8847	9265
960	513	468	505	662	657	659	858	922	1039	2173	2250	2174	4355	4085	4389	8883	8891	9331
965	515	474	512	668	665	665	864	926	1042	2190	2264	2177	4375	4106	4406	8935	8954	9370
970	518	476	511	670	667	663	865	926	1049	2202	2275	2196	4401	4117	4426	8998	9007	9410
975	514	472	511	670	668	665	869	934	1053	2210	2281	2196	4418	4119	4449	9044	9048	9447
980	516	472	511	667	669	664	875	933	1052	2214	2288	2203	4430	4125	4461	9088	9096	9491
985	519	475	514	672	668	667	879	941	1060	2232	2302	2219	4454	4139	4485	9149	9153	9556
990	519	475	513	677	673	669	881	944	1063	2241	2319	2232	4461	4146	4499	9210	9189	9597
995	521	475	516	680	679	672	885	952	1070	2254	2324	2238	4475	4165	4516	9273	9251	9647
1000	523	481	516	681	679	676	895	952	1071	2265	2348	2257	4507	4171	4537	9322	9304	9695
1005	523	476	517	681	681	675	897	957	1075	2271	2351	2262	4524	4203	4550	9383	9345	9746
1010	526	481	520	685	682	679	897	958	1079	2287	2369	2273	4550	4212	4576	9454	9393	9784
1015	526	478	520	684	687	679	901	965	1081	2298	2375	2282	4573	4225	4586	9500	9458	9812
1020	524	480	519	688	684	681	911	964	1087	2307	2384	2290	4593	4239	4605	9558	9494	9859
1025	527	482	519	692	690	682	916	974	1092	2324	2407	2311	4611	4253	4624	9620	9550	9891
1030	530	481	524	692	690	685	920	974	1095	2339	2406	2312	4620	4248	4641	9677	9589	9938
1035	530	483	524	694	695	687	923	981	1104	2346	2420	2326	4631	4261	4658	9747	9647	9994
1040	531	481	526	696	697	689	924	985	1103	2351	2428	2338	4642	4276	4674	9789	9681	10044
1045	534	484	525	698	697	686	927	987	1106	2362	2434	2340	4659	4300	4695	9842	9733	10086
1050	533	484	526	699	700	692	934	990	1113	2372	2448	2358	4680	4316	4716	9908	9790	10128
1055	534	484	527	703	701	695	936	993	1117	2380	2462	2366	4701	4332	4719	9955	9848	10165
1060	537	486	531	705	702	694	940	1000	1119	2398	2471	2377	4722	4350	4743	10001	9901	10211
1065	535	487	527	704	706	696	943	1000	1119	2400	2488	2380	4733	4362	4760	10057	9923	10256
1070	534	486	531	706	709	699	947	1007	1126	2419	2494	2396	4750	4375	4788	10114	9991	10277
1075	538	487	530	713	709	699	952	1013	1134	2429	2509	2411	4763	4385	4801	10155	10036	10324
1080	537	487	532	710	710	702	953	1011	1140	2433	2521	2417	4764	4394	4805	10203	10069	10356
1085	537	484	528	709	711	699	959	1014	1136	2441	2519	2426	4771	4412	4817	10251	10109	10390
1090	540	487	532	715	714	702	962	1018	1142	2455	2543	2435	4796	4435	4843	10293	10163	10441
1095	539	490	536	720	719	706	967	1024	1147	2461	2553	2444	4813	4449	4856	10339	10217	10497
1100	538	489	534	718	717	705	969	1026	1147	2470	2561	2451	4845	4466	4868	10400	10250	10521
1105	542	491	537	721	724	708	976	1030	1151	2491	2577	2468	4869	4490	4905	10422	10305	10558
1110	544	486	536	721	724	712	981	1037	1156	2498	2588	2473	4878	4494	4906	10464	10357	10606
1115	547	493	536	722	727	716	987	1040	1162	2512	2593	2490	4902	4507	4930	10509	10384	10634
1120	548	492	536	727	724	712	987	1041	1166	2529	2608	2496	4898	4520	4946	10545	10435	10681
1125	546	491	534	731	730	715	991	1043	1171	2537	2617	2506	4908	4530	4959	10591	10478	10709
1130	546	489	537	733	728	717	995	1048	1174	2538	2625	2510	4915	4539	4963	10623	10517	10757
1135	551	493	541	730	731	722	998	1049	1174	2551	2642	2527	4933	4561	4986	10664	10563	10786
1140	550	493	540	730	730	721	1006	1054	1184	2562	2649	2529	4943	4581	5004	10701	10597	10824
1145	549	498	545	735	736	726	1013	1061	1187	2575	2665	2555	4973	4598	5022	10736	10658	10856
1150	552	494	542	736	738	727	1012	1065	1189	2581	2679	2562	4988	4618	5039	10769	10683	10895
1155	554	495	543	738	740	729	1016	1065	1193	2597	2686	2562	4998	4628	5052	10799	10744	10926
1160	554	497	546	744	741	731	1019	1069	1195	2618	2701	2575	5013	4642	5068	10844	10764	10967
1165	552	494	544	744	745	729	1023	1076	1198	2621	2711	2588	5015	4659	5091	10877	10814	11011
1170	558	498	548	746	749	734	1029	1079	1210	2639	2727	2608	5025	4664	5102	10896	10857	11052
1175	557	501	549	756	750	740	1036	1082	1212	2655	2738	2613	5033	4672	5122	10951	10904	11104
1180	560	498	550	751	751	739	1036	1084	1215	2662	2750	2623	5042	4684	5133	10985	10918	11137
1185	559	499	549	753	754	740	1042	1088	1221	2675	2762	2640	5044	4696	5149	11016	10965	11166
1190	562	500	552	755	756	744	1044	1092	1223	2676	2771	2639	5071	4725	5168	11037	11022	11206
1195	561	502	551	759	755	741	1048	1095	1224	2690	2787	2655	5087	4738	5179	11070	11054	11236
1200	557	500	552	758	756	745	1052	1095	1229	2702	2791	2658	5098	4754	5189	11099	11084	11262
1205	564	503	557	762	762	749	1057	1102	1234	2713	2806	2679	5119	4763	5204	11140	11146	11293
1210	562	500	557	763	758	746	1057	1107	1232	2723	2810	2680	5133	4775	5206	11179	11163	11338
1215	564	502	554	768	762	752	1060	1107	1240	2737	2828	2701	5136	4785	5224	11204	11208	11360
1220	564	502	553	766	763	750	1072	1117	1243	2740	2834	2699	5140	4787	5240	11233	11236	11407
1225	566	503	552	768	764	753	1071	1110	1244	2749	2843	2705	5145	4811	5248	11252	11263	11427
1230	566	503	560	772	765	754	1070	1118	1252	2762	2861	2726	5158	4826	5272	11290	11309	11463
1235	566	504	556	775	767	759	1077	1123	1253	2778	2866	2738	5174	4844	5287	11330	11360	11497
1240	566	502	558	773	768	758	1082	1127	1259	2785	2875	2747	5189	4858	5305	11347	11387	11528
1245	570	504	559	774	773	760	1084	1128	1259	2797	2891	2753	5209	4877	5316	11390	11441	11567
1250	567	506	559	778	776	758	1089	1133	1267	2804	2902	2764	5217	4881	5329	11421	11471	11597
1255	570	508	562	778	775	760	1087	1133	1272	2815	2913	2775	5230	4896	5334	11445	11507	11613
1260	569	509	562	781	776	766	1095	1136	1274	2841	2917	2783	5230	4904	5355	11485	11547	11657
1265	573	505	563	781	779	766	1098	1143	1278	2841	2929	2788	5236	4916	5352	11516	11573	11676
1270	574	507	561	785	777	769	1101	1143	1275	2855	2943	2803	5257	4929	5375	11528	11606	11713
1275	574	508	564	788	783	768	1107	1148	1285	2863	2958	2809	5257	4939	5390	11561	11645	11756
1280	574	510	565	790	782	769	1111	1157	1291	2877	2968	2828	5266	4958	5400	11596	11680	11778
1285	576	507	562	788	784	769	1113	1157	1292	2891	2970	2833	5286	4985	5416	11628	11715	11813
1290	572	508	566	791	785	772	1115	1160	1296	2894	2982	2833	5305	4988	5417	11652	11757	11827
1295	575	505	565	790	785	770	1115	1159	1293	2900	2980	2836	5315	4996	5430	11692	11786	11855
1300	576	508	566	795	789	776	1123	1170	1305	2916	3012	2856	5322	5020	5450	11711	11827	11883
1305	576	509	567	794	786	771	1126	1165	1305	2921	3013	2860	5327	5023	5452	11738	11846	11910
1310	578	510	570	799	790	776	1126	1172	1313	2935	3019	2878	5326	5036	5466	11775	11885	11947
1315	578	512	571	803	792	775	1134	1175	1313	2949	3035	2889	5334	5054	5481	11799	11927	11985
1320	579	513	573	804	792	779	1137	1178	1317	2963	3050	2901	5336	5062	5495	11839	11957	12020
1325	580	511	569	805	796	779	1138	1181	1318	2964	3055	2901	5358	5072	5507	11872	11994	12047
1330	580	510	568	804	796	783	1141	1186	1323	2981	3065	2914	5375	5090	5517	11894	12023	12056
1335	582	515	575	809	798	785	1145	1189	1329	2990	3083	2923	5387	5120	5529	11929	12062	12093
1340	582	515	574	810	798	789	1150	1192	1330	3000	3090	2932	5413	5116	5543	11962	12111	12105
1345	581	514	572	812	800	785	1153	1193	1339	3007	3097	2940	5426	5128	5546	11985	12129	12120
1350	581	512	574	809	800	786	1150	1196	1344	3021	3111	2951	5429	5142	5565	12018	12169	12159
1355	586	515	577	815	804	794	1160	1206	1348	3039	3125	2962	5436	5159	5584	12020	12188	12185
1360	587	514	581	823	808	794	1166	1204	1353	3048	3141	2979	5438	5171	5589	12063	12225	12224
1365	584	510	573	821	804	793	1163	1204	1353	3044	3141	2985	5451	5178	5592	12097	12245	12242
1370	588	515	581	824	810	793	1168	1209	1358	3073	3159	2990	5465	5197	5612	12110	12288	12266
1375	585	516	577	823	810	795	1175	1216	1362	3072	3172	2991	5483	5218	5623	12142	12312	12300
1380	588	515	579	824	812	798	1176	1221	1365	3082	3179	3012	5503	5239	5632	12183	12336	12318
1385	584	516	577	829	813	803	1176	1221	1367	3089	3182	3014	5518	5248	5643	12210	12381	12336
1390	588	513	577	829	816	798	1181	1225	1373	3110	3199	3030	5528	5256	5643	12238	12413	12361
1395	590	514	581	830	816	800	1187	1228	1375	3112	3202	3031	5529	5266	5658	12265	12447	12385
1400	586	515	580	834	818	803	1185	1227	1381	3120	3218	3036	5527	5278	5658	12294	12471	12406
1405	589	514	581	837	817	799	1190	1230	1383	3135	3223	3054	5537	5279	5669	12316	12489	12433
1410	590	518	581	835	821	808	1190	1237	1386	3145	3237	3063	5541	5301	5677	12347	12518	12460
1415	591	515	579	838	822	809	1197	1237	1387	3155	3240	3070	5556	5317	5702	12361	12553	12487
1420	590	515	581	840	827	808	1203	1242	1402	3167	3253	3079	5579	5322	5706	12401	12577	12512
1425	588	518	585	842	829	810	1203	1244	1397	3185	3270	3085	5592	5338	5710	12426	12609	12540
1430	588	515	583	845	823	810	1200	1246	1402	3176	3274	3089	5599	5361	5713	12461	12624	12561
1435	588	517	584	848	829	816	1207	1249	1405	3197	3285	3100	5609	5362	5724	12496	12664	12566
1440	590	517	583	847	831	814	1212	1254	1410	3206	3290	3113	5613	5373	5733	12511	12687	12589
1445	590	518	587	851	832	817	1213	1259	1416	3217	3306	3127	5621	5383	5741	12541	12722	12608
1450	592	519	590	853	829	819	1215	1260	1420	3223	3312	3131	5616	5399	5740	12576	12732	12636
1455	590	519	588	853	835	821	1223	1266	1422	3238	3336	3144	5621	5418	5750	12607	12759	12661
1460	592	517	587	854	834	820	1221	1263	1426	3243	3331	3142	5628	5425	5765	12622	12781	12684
1465	590	518	590	857	834	821	1231	1267	1431	3258	3346	3152	5635	5446	5771	12648	12804	12710
1470	592	519	589	862	837	823	1234	1269	1435	3267	3360	3167	5646	5463	5781	12681	12833	12735
1475	589	518	589	858	836	827	1230	1276	1439	3270	3361	3163	5647	5475	5779	12712	12868	12757
1480	595	521	593	868	841	828	1236	1278	1446	3291	3383	3189	5643	5491	5799	12726	12908	12777
1485	590	520	590	866	843	826	1242	1282	1446	3292	3388	3189	5650	5491	5795	12777	12924	12779
1490	593	522	590	867	845	831	1245	1286	1447	3306	3399	3202	5654	5507	5802	12802	12947	12793
1495	591	517	591	868	840	831	1245	1285	1454	3307	3402	3201	5659	5514	5803	12816	12978	12832
1500	593	517	591	866	840	829	1249	1285	1457	3310	3403	3204	5655	5524	5818	12849	12981	12842
1505	594	523	593	875	842	831	1257	1299	1462	3328	3421	3213	5690	5536	5826	12876	13025	12874
1510	595	523	597	875	844	839	1261	1300	1466	3344	3439	3233	5709	5556	5828	12900	13032	12885
1515	594	521	594	873	844	834	1264	1304	1469	3349	3450	3229	5716	5570	5834	12942	13066	12909
1520	598	522	600	879	846	837	1267	1309	1480	3364	3470	3252	5727	5585	5848	12952	13085	12929

[truncated: 17 more sheets: Fig S6,  Fig S7, Fig S8, Fig S9, Fig S10, Fig S11, Fig S12, Fig S13, Fig S14, Fig S15, Fig S16, Fig S17, Fig S18, Fig S19, Fig S20, Fig S21, Fig S22]
